# Supplementary material for: Next-Generation Sequencing of the Porcine Skeletal Muscle Transcriptome for Computational Prediction of MicroRNA Gene Targets
Source: PLoS One. 2012 Jul 27;7(7):e42039. doi: 10.1371/journal.pone.0042039 (PMC3407067; doi:10.1371/journal.pone.0042039)
Supplement: Table S2 — 3′ UTR of genes targeted by highly abundant miRNA in porcine skeletal muscle as predicted by MiRanda. 3′ UTR expressed in porcine skeletal muscle (UTR_ID) were evaluated to computationally identify predicted miRNA binding sites by MiRanda (PREDICTED_miRNA_BINDING_SITES_MIRANDA). KEGG pathway (PATH_ID, PATHWAY_DESCRIPTION) was identified for each of the targeted genes (GENBANK ID, GENE_ID, GENE_SYMBOL) associated with the expressed 3′ UTR. (XLS) [file pone.0042039.s002.xls]

## Sheet: miR_targets
Table S2
UTR_ID	GENBANK_ID	GENE_ID	GENE_SYMBOL	PATH_ID	PATHWAY_DESCRIPTION	PREDICTED_miRNA_BINDING_SITES_MIRANDA
3SSCR000020	NM_213853	396853	FOLR2	4144	Endocytosis	542-3p, 16, 15a, 195, 424
3SSCR000038	NM_213960	397010	VDAC1	4020	Calcium signaling pathway	381, 543, 20a, 106a, 503, 143, 26a
3SSCR000038	NM_213960	397010	VDAC1	5012	Parkinson's disease	381, 543, 20a, 106a, 503, 143, 26a
3SSCR000038	NM_213960	397010	VDAC1	5016	Huntington's disease	381, 543, 20a, 106a, 503, 143, 26a
3SSCR000038	NM_213960	397010	VDAC1	5164	Influenza A	381, 543, 20a, 106a, 503, 143, 26a
3SSCR000052	NM_214284	397528	SDC4	4512	ECM-receptor interaction	18b, 130a
3SSCR000052	NM_214284	397528	SDC4	4514	Cell adhesion molecules (CAMs)	18b, 130a
3SSCR000052	NM_214284	397528	SDC4	5144	Malaria	18b, 130a
3SSCR000076	NM_001031781	595110	CCNG1	4115	p53 signaling pathway	27a, 487b
3SSCR000079	NM_001038001	414902	MITF	4380	Osteoclast differentiation	26a, 34a, 148a, 381, 542-3p
3SSCR000079	NM_001038001	414902	MITF	4916	Melanogenesis	26a, 34a, 148a, 381, 542-3p
3SSCR000079	NM_001038001	414902	MITF	5200	Pathways in cancer	26a, 34a, 148a, 381, 542-3p
3SSCR000079	NM_001038001	414902	MITF	5218	Melanoma	26a, 34a, 148a, 381, 542-3p
3SSCR000106	NM_001044601	733671	RPS3	3010	Ribosome	22
3SSCR000123	NM_001044530	733576	BECN1	4140	Regulation of autophagy	20a, 106a, 130a
3SSCR000145	NM_214306	397574	HSD17B4	120	Primary bile acid biosynthesis	24
3SSCR000145	NM_214306	397574	HSD17B4	1100	Metabolic pathways	24
3SSCR000145	NM_214306	397574	HSD17B4	4146	Peroxisome	24
3SSCR000166	NM_001001587	414420	RPS28	3010	Ribosome	542-3p
3SSCR000173	NM_214161	397318	NFATC1	4310	Wnt signaling pathway	143, 338-3p, 542-3p
3SSCR000173	NM_214161	397318	NFATC1	4360	Axon guidance	143, 338-3p, 542-3p
3SSCR000173	NM_214161	397318	NFATC1	4370	VEGF signaling pathway	143, 338-3p, 542-3p
3SSCR000173	NM_214161	397318	NFATC1	4650	Natural killer cell mediated cytotoxicity	143, 338-3p, 542-3p
3SSCR000173	NM_214161	397318	NFATC1	4660	T cell receptor signaling pathway	143, 338-3p, 542-3p
3SSCR000173	NM_214161	397318	NFATC1	4662	B cell receptor signaling pathway	143, 338-3p, 542-3p
3SSCR000177	NM_214132	397245	ATP1B4	4260	Cardiac muscle contraction	1, 15a, 16, 27a, 424, 206
3SSCR000177	NM_214132	397245	ATP1B4	4960	Aldosterone-regulated sodium reabsorption	1, 15a, 16, 27a, 424, 206
3SSCR000177	NM_214132	397245	ATP1B4	4961	Endocrine and other factor-regulated calcium reabsorption	1, 15a, 16, 27a, 424, 206
3SSCR000177	NM_214132	397245	ATP1B4	4964	Proximal tubule bicarbonate reclamation	1, 15a, 16, 27a, 424, 206
3SSCR000177	NM_214132	397245	ATP1B4	4970	Salivary secretion	1, 15a, 16, 27a, 424, 206
3SSCR000177	NM_214132	397245	ATP1B4	4971	Gastric acid secretion	1, 15a, 16, 27a, 424, 206
3SSCR000177	NM_214132	397245	ATP1B4	4972	Pancreatic secretion	1, 15a, 16, 27a, 424, 206
3SSCR000177	NM_214132	397245	ATP1B4	4973	Carbohydrate digestion and absorption	1, 15a, 16, 27a, 424, 206
3SSCR000177	NM_214132	397245	ATP1B4	4974	Protein digestion and absorption	1, 15a, 16, 27a, 424, 206
3SSCR000177	NM_214132	397245	ATP1B4	4976	Bile secretion	1, 15a, 16, 27a, 424, 206
3SSCR000177	NM_214132	397245	ATP1B4	4978	Mineral absorption	1, 15a, 16, 27a, 424, 206
3SSCR000184	NM_214095	397172	CALCRL	4080	Neuroactive ligand-receptor interaction	26a, 27a, 376a
3SSCR000184	NM_214095	397172	CALCRL	4270	Vascular smooth muscle contraction	26a, 27a, 376a
3SSCR000186	NM_214086	397160	CD34	4514	Cell adhesion molecules (CAMs)	24, 143, 185, 338-3p
3SSCR000186	NM_214086	397160	CD34	4640	Hematopoietic cell lineage	24, 143, 185, 338-3p
3SSCR000197	NM_001039748	664652	OGT	514	Other types of O-glycan biosynthesis	15a, 16, 24, 26a, 148a, 376c, 424
3SSCR000199	NM_001009576	494457	RDX	4810	Regulation of actin cytoskeleton	let-7a-g, let-7i, 29a, 130a, 143, 487b
3SSCR000208	NM_001044540	733590	MEF2C	4010	MAPK signaling pathway	18b, 27a, 143
3SSCR000217	NM_001097413	396611	IRF1	5133	Pertussis	15a, 20a, 24, 106a, 130a, 424
3SSCR000217	NM_001097413	396611	IRF1	5160	Hepatitis C	15a, 20a, 24, 106a, 130a, 424
3SSCR000229	NM_001097507	100048934	WEE1B	4110	Cell cycle	381, 503
3SSCR000250	NM_214280	397524	VCP	4141	Protein processing in endoplasmic reticulum	18b, 130a
3SSCR000296	NM_001097505	100048932	BTG2	3018	RNA degradation	15a, miR16, 20a, 27a, 106a, 185, 424
3SSCR000316	NM_214213	397421	PLN	4020	Calcium signaling pathway	34a, 148a, 185, 543
3SSCR000316	NM_214213	397421	PLN	5414	Dilated cardiomyopathy	34a, 148a, 185, 543
3SSCR000318	NM_214248	397480	HSD11B1	140	Steroid hormone biosynthesis	26a, 376a
3SSCR000318	NM_214248	397480	HSD11B1	1100	Metabolic pathways	26a, 376a
3SSCR000318	NM_214248	397480	HSD11B1	4960	Aldosterone-regulated sodium reabsorption	26a, 376a
3SSCR000325	NM_213984	397044	SUMO2	3013	RNA transport	1, 27a, 133a, 206, 543
3SSCR000332	NM_001105288	397531	COL5A3	4510	Focal adhesion	29a, 133a, 143
3SSCR000332	NM_001105288	397531	COL5A3	4512	ECM-receptor interaction	29a, 133a, 143
3SSCR000332	NM_001105288	397531	COL5A3	4974	Protein digestion and absorption	29a, 133a, 143
3SSCR000332	NM_001105288	397531	COL5A3	5146	Amoebiasis	29a, 133a, 143
3SSCR000333	NM_001105289	397532	COL5A2	4510	Focal adhesion	let-7a-g, let-7i, 20a, 29a, 34a, 106a, 143
3SSCR000333	NM_001105289	397532	COL5A2	4512	ECM-receptor interaction	let-7a-g, let-7i, 20a, 29a, 34a, 106a, 143
3SSCR000333	NM_001105289	397532	COL5A2	4974	Protein digestion and absorption	let-7a-g, let-7i, 20a, 29a, 34a, 106a, 143
3SSCR000333	NM_001105289	397532	COL5A2	5146	Amoebiasis	let-7a-g, let-7i, 20a, 29a, 34a, 106a, 143
3SSCR000335	NM_001105309	100125968	UBB	5012	Parkinson's disease	543
3SSCR000339	NM_214335	397608	TPM4	4260	Cardiac muscle contraction	1, 133a, 206
3SSCR000339	NM_214335	397608	TPM4	5410	Hypertrophic cardiomyopathy (HCM)	1, 133a, 206
3SSCR000339	NM_214335	397608	TPM4	5414	Dilated cardiomyopathy	1, 133a, 206
3SSCR000358	NM_214290	397550	STAT5A	4012	ErbB signaling pathway	143, 185, 376c
3SSCR000358	NM_214290	397550	STAT5A	4630	Jak-STAT signaling pathway	143, 185, 376c
3SSCR000358	NM_214290	397550	STAT5A	5162	Measles	143, 185, 376c
3SSCR000358	NM_214290	397550	STAT5A	5200	Pathways in cancer	143, 185, 376c
3SSCR000358	NM_214290	397550	STAT5A	5220	Chronic myeloid leukemia	143, 185, 376c
3SSCR000358	NM_214290	397550	STAT5A	5221	Acute myeloid leukemia	143, 185, 376c
3SSCR000369	NM_213982	397042	CD47	4512	ECM-receptor interaction	15a, 16, 18b, 20a, 34a, 106a, 130a, 133a, 206, 376a, 376c, 381, 424
3SSCR000388	NM_001039747	664651	SUV39H2	310	Lysine degradation	20a, 106a, 376c, 381
3SSCR000397	NM_001001642	414426	PRKAG1	4910	Insulin signaling pathway	26a, 34a
3SSCR000397	NM_001001642	414426	PRKAG1	4920	Adipocytokine signaling pathway	26a, 34a
3SSCR000397	NM_001001642	414426	PRKAG1	5410	Hypertrophic cardiomyopathy (HCM)	26a, 34a
3SSCR000398	NM_001111258	100126864	IFNGR2	4060	Cytokine-cytokine receptor interaction	381
3SSCR000398	NM_001111258	100126864	IFNGR2	4380	Osteoclast differentiation	381
3SSCR000398	NM_001111258	100126864	IFNGR2	4630	Jak-STAT signaling pathway	381
3SSCR000398	NM_001111258	100126864	IFNGR2	4650	Natural killer cell mediated cytotoxicity	381
3SSCR000398	NM_001111258	100126864	IFNGR2	5140	Leishmaniasis	381
3SSCR000398	NM_001111258	100126864	IFNGR2	5142	Chagas disease (American trypanosomiasis)	381
3SSCR000398	NM_001111258	100126864	IFNGR2	5145	Toxoplasmosis	381
3SSCR000398	NM_001111258	100126864	IFNGR2	5152	Tuberculosis	381
3SSCR000398	NM_001111258	100126864	IFNGR2	5162	Measles	381
3SSCR000398	NM_001111258	100126864	IFNGR2	5164	Influenza A	381
3SSCR000421	NM_213969	397020	TNFRSF1A	4010	MAPK signaling pathway	24, 29a
3SSCR000421	NM_213969	397020	TNFRSF1A	4060	Cytokine-cytokine receptor interaction	24, 29a
3SSCR000421	NM_213969	397020	TNFRSF1A	4210	Apoptosis	24, 29a
3SSCR000421	NM_213969	397020	TNFRSF1A	4380	Osteoclast differentiation	24, 29a
3SSCR000421	NM_213969	397020	TNFRSF1A	4920	Adipocytokine signaling pathway	24, 29a
3SSCR000421	NM_213969	397020	TNFRSF1A	5010	Alzheimer's disease	24, 29a
3SSCR000421	NM_213969	397020	TNFRSF1A	5014	Amyotrophic lateral sclerosis (ALS)	24, 29a
3SSCR000421	NM_213969	397020	TNFRSF1A	5142	Chagas disease (American trypanosomiasis)	24, 29a
3SSCR000421	NM_213969	397020	TNFRSF1A	5145	Toxoplasmosis	24, 29a
3SSCR000421	NM_213969	397020	TNFRSF1A	5152	Tuberculosis	24, 29a
3SSCR000421	NM_213969	397020	TNFRSF1A	5160	Hepatitis C	24, 29a
3SSCR000421	NM_213969	397020	TNFRSF1A	5164	Influenza A	24, 29a
3SSCR000424	NM_214316	397584	CDKN1B	4110	Cell cycle	24, 34a, 148a, 543
3SSCR000424	NM_214316	397584	CDKN1B	5162	Measles	24, 34a, 148a, 543
3SSCR000424	NM_214316	397584	CDKN1B	5200	Pathways in cancer	24, 34a, 148a, 543
3SSCR000424	NM_214316	397584	CDKN1B	5215	Prostate cancer	24, 34a, 148a, 543
3SSCR000424	NM_214316	397584	CDKN1B	5220	Chronic myeloid leukemia	24, 34a, 148a, 543
3SSCR000447	NM_214128	397241	PPP3CA	4010	MAPK signaling pathway	20a, 106a, 381
3SSCR000447	NM_214128	397241	PPP3CA	4020	Calcium signaling pathway	20a, 106a, 381
3SSCR000447	NM_214128	397241	PPP3CA	4114	Oocyte meiosis	20a, 106a, 381
3SSCR000447	NM_214128	397241	PPP3CA	4210	Apoptosis	20a, 106a, 381
3SSCR000447	NM_214128	397241	PPP3CA	4310	Wnt signaling pathway	20a, 106a, 381
3SSCR000447	NM_214128	397241	PPP3CA	4360	Axon guidance	20a, 106a, 381
3SSCR000447	NM_214128	397241	PPP3CA	4370	VEGF signaling pathway	20a, 106a, 381
3SSCR000447	NM_214128	397241	PPP3CA	4380	Osteoclast differentiation	20a, 106a, 381
3SSCR000447	NM_214128	397241	PPP3CA	4650	Natural killer cell mediated cytotoxicity	20a, 106a, 381
3SSCR000447	NM_214128	397241	PPP3CA	4660	T cell receptor signaling pathway	20a, 106a, 381
3SSCR000447	NM_214128	397241	PPP3CA	4662	B cell receptor signaling pathway	20a, 106a, 381
3SSCR000447	NM_214128	397241	PPP3CA	4720	Long-term potentiation	20a, 106a, 381
3SSCR000447	NM_214128	397241	PPP3CA	4724	Glutamatergic synapse	20a, 106a, 381
3SSCR000447	NM_214128	397241	PPP3CA	5010	Alzheimer's disease	20a, 106a, 381
3SSCR000447	NM_214128	397241	PPP3CA	5014	Amyotrophic lateral sclerosis (ALS)	20a, 106a, 381
3SSCR000447	NM_214128	397241	PPP3CA	5152	Tuberculosis	20a, 106a, 381
3SSCR000449	NM_001007517	492822	Cox5b	190	Oxidative phosphorylation	130a
3SSCR000449	NM_001007517	492822	Cox5b	1100	Metabolic pathways	130a
3SSCR000449	NM_001007517	492822	Cox5b	4260	Cardiac muscle contraction	130a
3SSCR000449	NM_001007517	492822	Cox5b	5010	Alzheimer's disease	130a
3SSCR000449	NM_001007517	492822	Cox5b	5012	Parkinson's disease	130a
3SSCR000449	NM_001007517	492822	Cox5b	5016	Huntington's disease	130a
3SSCR000450	NM_214418	403155	SLC25A6	4020	Calcium signaling pathway	376c
3SSCR000450	NM_214418	403155	SLC25A6	5012	Parkinson's disease	376c
3SSCR000450	NM_214418	403155	SLC25A6	5016	Huntington's disease	376c
3SSCR000450	NM_214418	403155	SLC25A6	5164	Influenza A	376c
3SSCR000474	NM_001097461	100037966	SOCS2	4630	Jak-STAT signaling pathway	133a
3SSCR000474	NM_001097461	100037966	SOCS2	4910	Insulin signaling pathway	133a
3SSCR000474	NM_001097461	100037966	SOCS2	4930	Type II diabetes mellitus	133a
3SSCR000480	NM_214137	397260	SMAD3	4110	Cell cycle	15a, 16, 424
3SSCR000480	NM_214137	397260	SMAD3	4144	Endocytosis	15a, 16, 424
3SSCR000480	NM_214137	397260	SMAD3	4310	Wnt signaling pathway	15a, 16, 424
3SSCR000480	NM_214137	397260	SMAD3	4350	TGF-beta signaling pathway	15a, 16, 424
3SSCR000480	NM_214137	397260	SMAD3	4520	Adherens junction	15a, 16, 424
3SSCR000480	NM_214137	397260	SMAD3	5142	Chagas disease (American trypanosomiasis)	15a, 16, 424
3SSCR000480	NM_214137	397260	SMAD3	5200	Pathways in cancer	15a, 16, 424
3SSCR000480	NM_214137	397260	SMAD3	5210	Colorectal cancer	15a, 16, 424
3SSCR000480	NM_214137	397260	SMAD3	5212	Pancreatic cancer	15a, 16, 424
3SSCR000484	NM_001031775	396607	TLR1	4620	Toll-like receptor signaling pathway	15a, 16, 424
3SSCR000484	NM_001031775	396607	TLR1	5152	Tuberculosis	15a, 16, 424
3SSCR000501	NM_001123042	100144588	SLC3A1	4974	Protein digestion and absorption	15a, 16, 18b, 424, 543
3SSCR000514	NM_001123136	100144534	LSM2	3018	RNA degradation	26a
3SSCR000514	NM_001123136	100144534	LSM2	3040	Spliceosome	26a
3SSCR000517	NM_001123141	100144306	MYH4	4530	Tight junction	133a
3SSCR000517	NM_001123141	100144306	MYH4	5416	Viral myocarditis	133a
3SSCR000521	NM_001123091	100125375	CAV2	4144	Endocytosis	1, 29a, 130a, 133a, 148a, 206, 381
3SSCR000521	NM_001123091	100125375	CAV2	4510	Focal adhesion	1, 29a, 130a, 133a, 148a, 206, 381
3SSCR000521	NM_001123091	100125375	CAV2	5100	Bacterial invasion of epithelial cells	1, 29a, 130a, 133a, 148a, 206, 381
3SSCR000547	NM_214170	397347	CD59	4610	Complement and coagulation cascades	let-7a, b, f, g, i
3SSCR000547	NM_214170	397347	CD59	4640	Hematopoietic cell lineage	let-7a, b, f, g, i
3SSCR000561	NM_214211	397418	UBA52	3010	Ribosome	338-3p, 542-3p
3SSCR000563	NM_001001542	396898	ATP1B1	4260	Cardiac muscle contraction	24, 29a, 338-3p, 381, 543
3SSCR000563	NM_001001542	396898	ATP1B1	4960	Aldosterone-regulated sodium reabsorption	24, 29a, 338-3p, 381, 543
3SSCR000563	NM_001001542	396898	ATP1B1	4961	Endocrine and other factor-regulated calcium reabsorption	24, 29a, 338-3p, 381, 543
3SSCR000563	NM_001001542	396898	ATP1B1	4964	Proximal tubule bicarbonate reclamation	24, 29a, 338-3p, 381, 543
3SSCR000563	NM_001001542	396898	ATP1B1	4970	Salivary secretion	24, 29a, 338-3p, 381, 543
3SSCR000563	NM_001001542	396898	ATP1B1	4971	Gastric acid secretion	24, 29a, 338-3p, 381, 543
3SSCR000563	NM_001001542	396898	ATP1B1	4972	Pancreatic secretion	24, 29a, 338-3p, 381, 543
3SSCR000563	NM_001001542	396898	ATP1B1	4973	Carbohydrate digestion and absorption	24, 29a, 338-3p, 381, 543
3SSCR000563	NM_001001542	396898	ATP1B1	4974	Protein digestion and absorption	24, 29a, 338-3p, 381, 543
3SSCR000563	NM_001001542	396898	ATP1B1	4976	Bile secretion	24, 29a, 338-3p, 381, 543
3SSCR000563	NM_001001542	396898	ATP1B1	4978	Mineral absorption	24, 29a, 338-3p, 381, 543
3SSCR000580	NM_214273	397515	GNRHR	4080	Neuroactive ligand-receptor interaction	let-7a-g, let-7i, 185
3SSCR000580	NM_214273	397515	GNRHR	4912	GnRH signaling pathway	let-7a-g, let-7i, 185
3SSCR000616	NM_213997	397057	IL18	4060	Cytokine-cytokine receptor interaction	143
3SSCR000616	NM_213997	397057	IL18	4621	NOD-like receptor signaling pathway	143
3SSCR000616	NM_213997	397057	IL18	4623	Cytosolic DNA-sensing pathway	143
3SSCR000616	NM_213997	397057	IL18	5143	African trypanosomiasis	143
3SSCR000616	NM_213997	397057	IL18	5144	Malaria	143
3SSCR000616	NM_213997	397057	IL18	5152	Tuberculosis	143
3SSCR000616	NM_213997	397057	IL18	5164	Influenza A	143
3SSCR000616	NM_213997	397057	IL18	5323	Rheumatoid arthritis	143
3SSCR000759	XM_001927866	100153668	RAD23B	3420	Nucleotide excision repair	15a, 16, 20a, 34a, 106a, 143
3SSCR000759	XM_001927866	100153668	RAD23B	4141	Protein processing in endoplasmic reticulum	15a, 16, 20a, 34a, 106a, 143
3SSCR000773	XM_001928928	100154379	ATP6V1G1	190	Oxidative phosphorylation	let-7a-g, let-7i, 20a, 106a, 376a, 376c
3SSCR000773	XM_001928928	100154379	ATP6V1G1	1100	Metabolic pathways	let-7a-g, let-7i, 20a, 106a, 376a, 376c
3SSCR000773	XM_001928928	100154379	ATP6V1G1	4145	Phagosome	let-7a-g, let-7i, 20a, 106a, 376a, 376c
3SSCR000773	XM_001928928	100154379	ATP6V1G1	4966	Collecting duct acid secretion	let-7a-g, let-7i, 20a, 106a, 376a, 376c
3SSCR000773	XM_001928928	100154379	ATP6V1G1	5323	Rheumatoid arthritis	let-7a-g, let-7i, 20a, 106a, 376a, 376c
3SSCR000835	XM_001924679	100155691	AK3L1	240	Pyrimidine metabolism	15a, 16, 29a, 148a, 185, 424, 503, 543
3SSCR000854	XM_001928595	100153985	PPM1A	4010	MAPK signaling pathway	15a, 16, 34a, 424
3SSCR000867	XM_001926034	396729	TEK	5323	Rheumatoid arthritis	130a, 148a, 376c, 381
3SSCR000908	XM_001926818	100152180	L2HGDH	650	Butanoate metabolism	let-7a-g, let-7i, 15a, 16, 148a, 381, 424, 487b
3SSCR000959	XM_001925939	100153830	MALT1	4660	T cell receptor signaling pathway	26a, 376a, 543
3SSCR000959	XM_001925939	100153830	MALT1	4662	B cell receptor signaling pathway	26a, 376a, 543
3SSCR000959	XM_001925939	100153830	MALT1	5152	Tuberculosis	26a, 376a, 543
3SSCR000999	XM_001927730	100157546	USP8	4144	Endocytosis	22, 34a, 130a, 376a
3SSCR001059	XM_001924788	100156047	IVD	280	Valine, leucine and isoleucine degradation	26a
3SSCR001059	XM_001924788	100156047	IVD	1100	Metabolic pathways	26a
3SSCR001069	XM_001927442	492313	THBS1	4145	Phagosome	let-7a-g, let-7i, 1, 18b, 206, 338-3p, 487b
3SSCR001069	XM_001927442	492313	THBS1	4350	TGF-beta signaling pathway	let-7a-g, let-7i, 1, 18b, 206, 338-3p, 487b
3SSCR001069	XM_001927442	492313	THBS1	4510	Focal adhesion	let-7a-g, let-7i, 1, 18b, 206, 338-3p, 487b
3SSCR001069	XM_001927442	492313	THBS1	4512	ECM-receptor interaction	let-7a-g, let-7i, 1, 18b, 206, 338-3p, 487b
3SSCR001069	XM_001927442	492313	THBS1	5144	Malaria	let-7a-g, let-7i, 1, 18b, 206, 338-3p, 487b
3SSCR001076	XM_001927036	100156689	COL12A1	4974	Protein digestion and absorption	15a, 16, 34a, 143, 338-3p, 376a, 424, 503
3SSCR001103	XM_001928154	100156637	RORA	4710	Circadian rhythm - mammal	18b
3SSCR001139	XM_001924626	100152548	CD164	4142	Lysosome	1, 15a, 16, 24, 185, 206, 376a, 424
3SSCR001144	XM_001927971	100155403	HS3ST6	534	Glycosaminoglycan biosynthesis - heparan sulfate	18b
3SSCR001154	XM_001924333	397538	ME1	620	Pyruvate metabolism	133a, 143, 376a, 376c
3SSCR001154	XM_001924333	397538	ME1	1100	Metabolic pathways	133a, 143, 376a, 376c
3SSCR001170	XM_001927266	100153685	LMBRD1	4977	Vitamin digestion and absorption	376c, 381, 543
3SSCR001171	XM_001925141	100154391	KCNQ5	4725	Cholinergic synapse	543
3SSCR001279	XM_001924325	100158059	COL14A1	4974	Protein digestion and absorption	let-7a-g, let-7i, 376a, 543
3SSCR001359	XM_001929031	396828	ATP1A2	4260	Cardiac muscle contraction	20a, 26a, 27a, 34a, 106a, 130a, 148a
3SSCR001359	XM_001929031	396828	ATP1A2	4960	Aldosterone-regulated sodium reabsorption	20a, 26a, 27a, 34a, 106a, 130a, 148a
3SSCR001359	XM_001929031	396828	ATP1A2	4961	Endocrine and other factor-regulated calcium reabsorption	20a, 26a, 27a, 34a, 106a, 130a, 148a
3SSCR001359	XM_001929031	396828	ATP1A2	4964	Proximal tubule bicarbonate reclamation	20a, 26a, 27a, 34a, 106a, 130a, 148a
3SSCR001359	XM_001929031	396828	ATP1A2	4970	Salivary secretion	20a, 26a, 27a, 34a, 106a, 130a, 148a
3SSCR001359	XM_001929031	396828	ATP1A2	4971	Gastric acid secretion	20a, 26a, 27a, 34a, 106a, 130a, 148a
3SSCR001359	XM_001929031	396828	ATP1A2	4972	Pancreatic secretion	20a, 26a, 27a, 34a, 106a, 130a, 148a
3SSCR001359	XM_001929031	396828	ATP1A2	4973	Carbohydrate digestion and absorption	20a, 26a, 27a, 34a, 106a, 130a, 148a
3SSCR001359	XM_001929031	396828	ATP1A2	4974	Protein digestion and absorption	20a, 26a, 27a, 34a, 106a, 130a, 148a
3SSCR001359	XM_001929031	396828	ATP1A2	4976	Bile secretion	20a, 26a, 27a, 34a, 106a, 130a, 148a
3SSCR001359	XM_001929031	396828	ATP1A2	4978	Mineral absorption	20a, 26a, 27a, 34a, 106a, 130a, 148a
3SSCR001392	XM_001926398	100153097	SMG5	3015	mRNA surveillance pathway	185
3SSCR001430	XM_001927231	100154707	RAB13	4530	Tight junction	542-3p
3SSCR001487	XM_001929660	100153477	SEMA6C	4360	Axon guidance	26a
3SSCR001513	XM_001927775	100152157	POLR3GL	230	Purine metabolism	143
3SSCR001513	XM_001927775	100152157	POLR3GL	240	Pyrimidine metabolism	143
3SSCR001513	XM_001927775	100152157	POLR3GL	1100	Metabolic pathways	143
3SSCR001513	XM_001927775	100152157	POLR3GL	3020	RNA polymerase	143
3SSCR001513	XM_001927775	100152157	POLR3GL	4623	Cytosolic DNA-sensing pathway	143
3SSCR001515	XM_001927860	100156173	RBM8A	3013	RNA transport	376c, 543
3SSCR001515	XM_001927860	100156173	RBM8A	3015	mRNA surveillance pathway	376c, 543
3SSCR001515	XM_001927860	100156173	RBM8A	3040	Spliceosome	376c, 543
3SSCR001527	XM_001928686	100157002	SEC22B	4130	SNARE interactions in vesicular transport	1, 206, 376c
3SSCR001527	XM_001928686	100157002	SEC22B	4145	Phagosome	1, 206, 376c
3SSCR001568	XM_001928871	100154817	ATP5F1	190	Oxidative phosphorylation	20a, 106a, 381
3SSCR001568	XM_001928871	100154817	ATP5F1	1100	Metabolic pathways	20a, 106a, 381
3SSCR001568	XM_001928871	100154817	ATP5F1	5010	Alzheimer's disease	20a, 106a, 381
3SSCR001568	XM_001928871	100154817	ATP5F1	5012	Parkinson's disease	20a, 106a, 381
3SSCR001568	XM_001928871	100154817	ATP5F1	5016	Huntington's disease	20a, 106a, 381
3SSCR001620	XM_001924618	100151996	TRAM1	4141	Protein processing in endoplasmic reticulum	15a, 16, 20a, 26a, 106a, 130a, 376a, 381, 424, 542-3p
3SSCR001659	XM_001924933	100156398	MCM4	3030	DNA replication	338-3p
3SSCR001659	XM_001924933	100156398	MCM4	4110	Cell cycle	338-3p
3SSCR001690	XM_001928643	100156649	UAP1	520	Amino sugar and nucleotide sugar metabolism	27a
3SSCR001690	XM_001928643	100156649	UAP1	1100	Metabolic pathways	27a
3SSCR001748	XM_001926939	100152754	SDC2	4512	ECM-receptor interaction	1, 20a, 27a, 106a, 206, 376c, 381
3SSCR001748	XM_001926939	100152754	SDC2	4514	Cell adhesion molecules (CAMs)	1, 20a, 27a, 106a, 206, 376c, 381
3SSCR001748	XM_001926939	100152754	SDC2	5144	Malaria	1, 20a, 27a, 106a, 206, 376c, 381
3SSCR001751	XM_001929267	100157621	UQCRB	190	Oxidative phosphorylation	1, 18b, 20a, 148a, 206, 376c
3SSCR001751	XM_001929267	100157621	UQCRB	1100	Metabolic pathways	1, 18b, 20a, 148a, 206, 376c
3SSCR001751	XM_001929267	100157621	UQCRB	4260	Cardiac muscle contraction	1, 18b, 20a, 148a, 206, 376c
3SSCR001751	XM_001929267	100157621	UQCRB	5010	Alzheimer's disease	1, 18b, 20a, 148a, 206, 376c
3SSCR001751	XM_001929267	100157621	UQCRB	5012	Parkinson's disease	1, 18b, 20a, 148a, 206, 376c
3SSCR001751	XM_001929267	100157621	UQCRB	5016	Huntington's disease	1, 18b, 20a, 148a, 206, 376c
3SSCR001768	XM_001924438	100153233	NBN	3440	Homologous recombination	1, 130a, 185, 206, 543
3SSCR001774	XM_001927574	100157283	WWP1	4120	Ubiquitin mediated proteolysis	15a, 16, 27a, 185, 338-3p, 424
3SSCR001774	XM_001927574	100157283	WWP1	4144	Endocytosis	15a, 16, 27a, 185, 338-3p, 424
3SSCR001814	XM_001929213	100156226	EP300	4110	Cell cycle	20a, 22, 26a, 34a, 106a, 148a, 543
3SSCR001814	XM_001929213	100156226	EP300	4310	Wnt signaling pathway	20a, 22, 26a, 34a, 106a, 148a, 543
3SSCR001814	XM_001929213	100156226	EP300	4330	Notch signaling pathway	20a, 22, 26a, 34a, 106a, 148a, 543
3SSCR001814	XM_001929213	100156226	EP300	4350	TGF-beta signaling pathway	20a, 22, 26a, 34a, 106a, 148a, 543
3SSCR001814	XM_001929213	100156226	EP300	4520	Adherens junction	20a, 22, 26a, 34a, 106a, 148a, 543
3SSCR001814	XM_001929213	100156226	EP300	4630	Jak-STAT signaling pathway	20a, 22, 26a, 34a, 106a, 148a, 543
3SSCR001814	XM_001929213	100156226	EP300	4720	Long-term potentiation	20a, 22, 26a, 34a, 106a, 148a, 543
3SSCR001814	XM_001929213	100156226	EP300	4916	Melanogenesis	20a, 22, 26a, 34a, 106a, 148a, 543
3SSCR001814	XM_001929213	100156226	EP300	5016	Huntington's disease	20a, 22, 26a, 34a, 106a, 148a, 543
3SSCR001814	XM_001929213	100156226	EP300	5152	Tuberculosis	20a, 22, 26a, 34a, 106a, 148a, 543
3SSCR001814	XM_001929213	100156226	EP300	5164	Influenza A	20a, 22, 26a, 34a, 106a, 148a, 543
3SSCR001814	XM_001929213	100156226	EP300	5200	Pathways in cancer	20a, 22, 26a, 34a, 106a, 148a, 543
3SSCR001814	XM_001929213	100156226	EP300	5211	Renal cell carcinoma	20a, 22, 26a, 34a, 106a, 148a, 543
3SSCR001814	XM_001929213	100156226	EP300	5215	Prostate cancer	20a, 22, 26a, 34a, 106a, 148a, 543
3SSCR001825	XM_001926303	100153230	TSTD1	270	Cysteine and methionine metabolism	22
3SSCR001825	XM_001926303	100153230	TSTD1	1100	Metabolic pathways	22
3SSCR001825	XM_001926303	100153230	TSTD1	4122	Sulfur relay system	22
3SSCR001839	XM_001926904	100153250	GPD1	564	Glycerophospholipid metabolism	20a, 22, 106a, 148a
3SSCR001889	XM_001929410	100157156	ATP5B	190	Oxidative phosphorylation	185
3SSCR001889	XM_001929410	100157156	ATP5B	1100	Metabolic pathways	185
3SSCR001889	XM_001929410	100157156	ATP5B	5010	Alzheimer's disease	185
3SSCR001889	XM_001929410	100157156	ATP5B	5012	Parkinson's disease	185
3SSCR001889	XM_001929410	100157156	ATP5B	5016	Huntington's disease	185
3SSCR001917	XM_001924143	396681	TXNRD1	240	Pyrimidine metabolism	143, 543
3SSCR001917	XM_001924143	396681	TXNRD1	450	Selenocompound metabolism	143, 543
3SSCR001926	XM_001926355	100153403	EEA1	4144	Endocytosis	let-7a-g, let-7i, 20a, 106a, 381, 543
3SSCR001926	XM_001926355	100153403	EEA1	4145	Phagosome	let-7a-g, let-7i, 20a, 106a, 381, 543
3SSCR001926	XM_001926355	100153403	EEA1	5152	Tuberculosis	let-7a-g, let-7i, 20a, 106a, 381, 543
3SSCR001944	XM_001928917	100154587	KCNMB4	4270	Vascular smooth muscle contraction	26a, 381
3SSCR001945	XM_001926867	100156181	PTPRB	4520	Adherens junction	24, 26a, 34a, 143, 381, 543
3SSCR001973	XM_001927611	100154117	M6PR	4142	Lysosome	15a, 16, 20a, 24, 106a, 130a, 143, 424
3SSCR001973	XM_001927611	100154117	M6PR	4145	Phagosome	15a, 16, 20a, 24, 106a, 130a, 143, 424
3SSCR001987	XM_001927180	100156112	ATP6V1E1	190	Oxidative phosphorylation	34a, 542-3p
3SSCR001987	XM_001927180	100156112	ATP6V1E1	1100	Metabolic pathways	34a, 542-3p
3SSCR001987	XM_001927180	100156112	ATP6V1E1	4145	Phagosome	34a, 542-3p
3SSCR001987	XM_001927180	100156112	ATP6V1E1	4966	Collecting duct acid secretion	34a, 542-3p
3SSCR001987	XM_001927180	100156112	ATP6V1E1	5323	Rheumatoid arthritis	34a, 542-3p
3SSCR002037	XM_001929120	100154573	GMPR	230	Purine metabolism	18b, 20a, 106a, 185
3SSCR002043	XM_001926651	100153581	NUP153	3013	RNA transport	26a, 27a, 133a, 185
3SSCR002094	XM_001927985	100155274	PSMC1	3050	Proteasome	487b
3SSCR002201	XM_001926122	100155997	ACYP1	620	Pyruvate metabolism	543
3SSCR002213	XM_001926590	100158010	SPTLC2	600	Sphingolipid metabolism	20a, 27a, 106a
3SSCR002213	XM_001926590	100158010	SPTLC2	1100	Metabolic pathways	20a, 27a, 106a
3SSCR002218	XM_001924543	100155341	NEIL1	3410	Base excision repair	130a
3SSCR002245	XM_001926092	100156504	NEO1	4514	Cell adhesion molecules (CAMs)	15a, 16, 18b, 20a, 27a, 106a, 424, 543
3SSCR002439	XM_001927338	100157242	IDH3A	20	Citrate cycle (TCA cycle)	1, 15a, 16, 206, 424
3SSCR002439	XM_001927338	100157242	IDH3A	1100	Metabolic pathways	1, 15a, 16, 206, 424
3SSCR002483	XM_001927064	100157469	POLG	1100	Metabolic pathways	34a
3SSCR002507	XM_001929236	100157075	SNUPN	3013	RNA transport	27a, 338-3p
3SSCR002697	XM_001929558	100152215	CDKN1A	4012	ErbB signaling pathway	let-7a-g, let-7i, 20a, 22, 106a, 130a
3SSCR002697	XM_001929558	100152215	CDKN1A	4110	Cell cycle	let-7a-g, let-7i, 20a, 22, 106a, 130a
3SSCR002697	XM_001929558	100152215	CDKN1A	4115	p53 signaling pathway	let-7a-g, let-7i, 20a, 22, 106a, 130a
3SSCR002697	XM_001929558	100152215	CDKN1A	5160	Hepatitis C	let-7a-g, let-7i, 20a, 22, 106a, 130a
3SSCR002697	XM_001929558	100152215	CDKN1A	5200	Pathways in cancer	let-7a-g, let-7i, 20a, 22, 106a, 130a
3SSCR002697	XM_001929558	100152215	CDKN1A	5214	Glioma	let-7a-g, let-7i, 20a, 22, 106a, 130a
3SSCR002697	XM_001929558	100152215	CDKN1A	5215	Prostate cancer	let-7a-g, let-7i, 20a, 22, 106a, 130a
3SSCR002697	XM_001929558	100152215	CDKN1A	5218	Melanoma	let-7a-g, let-7i, 20a, 22, 106a, 130a
3SSCR002697	XM_001929558	100152215	CDKN1A	5219	Bladder cancer	let-7a-g, let-7i, 20a, 22, 106a, 130a
3SSCR002697	XM_001929558	100152215	CDKN1A	5220	Chronic myeloid leukemia	let-7a-g, let-7i, 20a, 22, 106a, 130a
3SSCR002710	XM_001927957	100156085	GLO1	620	Pyruvate metabolism	20a, 106a
3SSCR002755	XM_001926853	100151828	RB1	4110	Cell cycle	let-7g, let-7i, 20a, 26a, 34a, 106a, 143, 376c
3SSCR002755	XM_001926853	100151828	RB1	5200	Pathways in cancer	let-7g, let-7i, 20a, 26a, 34a, 106a, 143, 376c
3SSCR002755	XM_001926853	100151828	RB1	5212	Pancreatic cancer	let-7g, let-7i, 20a, 26a, 34a, 106a, 143, 376c
3SSCR002755	XM_001926853	100151828	RB1	5214	Glioma	let-7g, let-7i, 20a, 26a, 34a, 106a, 143, 376c
3SSCR002755	XM_001926853	100151828	RB1	5215	Prostate cancer	let-7g, let-7i, 20a, 26a, 34a, 106a, 143, 376c
3SSCR002755	XM_001926853	100151828	RB1	5218	Melanoma	let-7g, let-7i, 20a, 26a, 34a, 106a, 143, 376c
3SSCR002755	XM_001926853	100151828	RB1	5219	Bladder cancer	let-7g, let-7i, 20a, 26a, 34a, 106a, 143, 376c
3SSCR002755	XM_001926853	100151828	RB1	5220	Chronic myeloid leukemia	let-7g, let-7i, 20a, 26a, 34a, 106a, 143, 376c
3SSCR002755	XM_001926853	100151828	RB1	5222	Small cell lung cancer	let-7g, let-7i, 20a, 26a, 34a, 106a, 143, 376c
3SSCR002755	XM_001926853	100151828	RB1	5223	Non-small cell lung cancer	let-7g, let-7i, 20a, 26a, 34a, 106a, 143, 376c
3SSCR002809	XM_001927478	100157572	GALNTL2	512	Mucin type O-Glycan biosynthesis	let-7a-g, let-7i, 1, 20a, 24, 106a, 133a, 148a, 206, 338-3p, 376a
3SSCR002809	XM_001927478	100157572	GALNTL2	1100	Metabolic pathways	let-7a-g, let-7i, 1, 20a, 24, 106a, 133a, 148a, 206, 338-3p, 376a
3SSCR002903	XM_001926786	503666	P2RY1	4080	Neuroactive ligand-receptor interaction	29a, 133a
3SSCR002908	XM_001926168	100158056	PFKFB4	51	Fructose and mannose metabolism	15a, 16, 27a, 381, 424
3SSCR002926	XM_001928454	100155235	GNL3	3008	Ribosome biogenesis in eukaryotes	143
3SSCR002964	XM_001924481	100155306	SEC61A1	3060	Protein export	18b, 27a, 542-3p
3SSCR002964	XM_001924481	100155306	SEC61A1	4141	Protein processing in endoplasmic reticulum	18b, 27a, 542-3p
3SSCR002964	XM_001924481	100155306	SEC61A1	4145	Phagosome	18b, 27a, 542-3p
3SSCR002999	XM_001926801	100155254	ENTPD4	230	Purine metabolism	20a, 34a, 106a, 543
3SSCR002999	XM_001926801	100155254	ENTPD4	240	Pyrimidine metabolism	20a, 34a, 106a, 543
3SSCR002999	XM_001926801	100155254	ENTPD4	4142	Lysosome	20a, 34a, 106a, 543
3SSCR003007	XM_001927414	397090	PPP2R2A	3015	mRNA surveillance pathway	20a, 106a, 14. 148a
3SSCR003007	XM_001927414	397090	PPP2R2A	4530	Tight junction	20a, 106a, 14. 148a
3SSCR003007	XM_001927414	397090	PPP2R2A	5142	Chagas disease (American trypanosomiasis)	20a, 106a, 14. 148a
3SSCR003007	XM_001927414	397090	PPP2R2A	5160	Hepatitis C	20a, 106a, 14. 148a
3SSCR003031	XM_001926297	100154810	ACADSB	71	Fatty acid metabolism	20a, 24, 26a, 16b, 106a, 130a, 143
3SSCR003031	XM_001926297	100154810	ACADSB	280	Valine, leucine and isoleucine degradation	20a, 24, 26a, 16b, 106a, 130a, 143
3SSCR003031	XM_001926297	100154810	ACADSB	1100	Metabolic pathways	20a, 24, 26a, 16b, 106a, 130a, 143
3SSCR003035	XM_001928028	100156053	BUB3	4110	Cell cycle	18b, 338-3p, 376c, 543
3SSCR003069	XM_001924661	100153151	SORBS1	3320	PPAR signaling pathway	22, 27a, 381, 542-3p
3SSCR003069	XM_001924661	100153151	SORBS1	4520	Adherens junction	22, 27a, 381, 542-3p
3SSCR003069	XM_001924661	100153151	SORBS1	4910	Insulin signaling pathway	22, 27a, 381, 542-3p
3SSCR003086	XM_001929034	100156818	PI4K2A	562	Inositol phosphate metabolism	18b, 143
3SSCR003086	XM_001929034	100156818	PI4K2A	1100	Metabolic pathways	18b, 143
3SSCR003086	XM_001929034	100156818	PI4K2A	4070	Phosphatidylinositol signaling system	18b, 143
3SSCR003164	XM_001926579	100151864	SMC3	4110	Cell cycle	381, 543
3SSCR003164	XM_001926579	100151864	SMC3	4114	Oocyte meiosis	381, 543
3SSCR003194	XM_001927901	100153733	RAB11FIP2	4144	Endocytosis	15a, 16, 18b, 34a, 376c, 381, 424
3SSCR003222	XM_001929385	100155012	RPS24	3010	Ribosome	34a, 143, 185
3SSCR003308	XM_001926022	100154650	PANK1	770	Pantothenate and CoA biosynthesis	15a, 16, 27a, 338-3p, 424, 543
3SSCR003308	XM_001926022	100154650	PANK1	1100	Metabolic pathways	15a, 16, 27a, 338-3p, 424, 543
3SSCR003310	XM_001924771	100156540	RPP30	3008	Ribosome biogenesis in eukaryotes	15a, 16, 24, 29a, 143, 148a, 424
3SSCR003310	XM_001924771	100156540	RPP30	3013	RNA transport	15a, 16, 24, 29a, 143, 148a, 424
3SSCR003312	XM_001926521	641349	PPP1R3C	4910	Insulin signaling pathway	543
3SSCR003317	XM_001925381	100155309	IDE	5010	Alzheimer's disease	26a, 338-3p
3SSCR003328	XM_001927058	397300	MTR	270	Cysteine and methionine metabolism	376a
3SSCR003328	XM_001927058	397300	MTR	450	Selenocompound metabolism	376a
3SSCR003328	XM_001927058	397300	MTR	670	One carbon pool by folate	376a
3SSCR003328	XM_001927058	397300	MTR	1100	Metabolic pathways	376a
3SSCR003415	XM_001928494	100153167	PSAP	4142	Lysosome	24, 27a, 130a, 148a
3SSCR003427	XM_001928193	100152996	SEC24C	4141	Protein processing in endoplasmic reticulum	185
3SSCR003433	XM_001928736	100155017	AP3M1	4142	Lysosome	let-7g, 29a, 130a, 185, 543
3SSCR003434	XM_001925607	100154626	ADK	230	Purine metabolism	20a, 34a, 106a, 130a
3SSCR003434	XM_001925607	100154626	ADK	1100	Metabolic pathways	20a, 34a, 106a, 130a
3SSCR003479	XM_001929523	100154922	SH2B3	4722	Neurotrophin signaling pathway	20a, 24, 106a, 148a, 381, 542-3p
3SSCR003506	XM_001926896	100156625	ERP29	4141	Protein processing in endoplasmic reticulum	24, 376a
3SSCR003530	XM_001929270	100154993	ACACB	61	Fatty acid biosynthesis	15a, 16, 185, 424
3SSCR003530	XM_001929270	100154993	ACACB	620	Pyruvate metabolism	15a, 16, 185, 424
3SSCR003530	XM_001929270	100154993	ACACB	640	Propanoate metabolism	15a, 16, 185, 424
3SSCR003530	XM_001929270	100154993	ACACB	1100	Metabolic pathways	15a, 16, 185, 424
3SSCR003530	XM_001929270	100154993	ACACB	4910	Insulin signaling pathway	15a, 16, 185, 424
3SSCR003541	XM_001924379	100156449	ADRBK2	4062	Chemokine signaling pathway	1, 206, 376c
3SSCR003541	XM_001924379	100156449	ADRBK2	4144	Endocytosis	1, 206, 376c
3SSCR003541	XM_001924379	100156449	ADRBK2	4724	Glutamatergic synapse	1, 206, 376c
3SSCR003595	XM_001927737	100153506	PISD	564	Glycerophospholipid metabolism	15a, 16, 381, 424
3SSCR003595	XM_001927737	100153506	PISD	1100	Metabolic pathways	15a, 16, 381, 424
3SSCR003627	XM_001929509	100153927	ERK2	4010	MAPK signaling pathway	1, 22, 206, 338-3p, 381, 543
3SSCR003627	XM_001929509	100153927	ERK2	4012	ErbB signaling pathway	1, 22, 206, 338-3p, 381, 543
3SSCR003627	XM_001929509	100153927	ERK2	4062	Chemokine signaling pathway	1, 22, 206, 338-3p, 381, 543
3SSCR003627	XM_001929509	100153927	ERK2	4114	Oocyte meiosis	1, 22, 206, 338-3p, 381, 543
3SSCR003627	XM_001929509	100153927	ERK2	4150	mTOR signaling pathway	1, 22, 206, 338-3p, 381, 543
3SSCR003627	XM_001929509	100153927	ERK2	4270	Vascular smooth muscle contraction	1, 22, 206, 338-3p, 381, 543
3SSCR003627	XM_001929509	100153927	ERK2	4320	Dorso-ventral axis formation	1, 22, 206, 338-3p, 381, 543
3SSCR003627	XM_001929509	100153927	ERK2	4350	TGF-beta signaling pathway	1, 22, 206, 338-3p, 381, 543
3SSCR003627	XM_001929509	100153927	ERK2	4360	Axon guidance	1, 22, 206, 338-3p, 381, 543
3SSCR003627	XM_001929509	100153927	ERK2	4370	VEGF signaling pathway	1, 22, 206, 338-3p, 381, 543
3SSCR003627	XM_001929509	100153927	ERK2	4380	Osteoclast differentiation	1, 22, 206, 338-3p, 381, 543
3SSCR003627	XM_001929509	100153927	ERK2	4510	Focal adhesion	1, 22, 206, 338-3p, 381, 543
3SSCR003627	XM_001929509	100153927	ERK2	4520	Adherens junction	1, 22, 206, 338-3p, 381, 543
3SSCR003627	XM_001929509	100153927	ERK2	4540	Gap junction	1, 22, 206, 338-3p, 381, 543
3SSCR003627	XM_001929509	100153927	ERK2	4620	Toll-like receptor signaling pathway	1, 22, 206, 338-3p, 381, 543
3SSCR003627	XM_001929509	100153927	ERK2	4621	NOD-like receptor signaling pathway	1, 22, 206, 338-3p, 381, 543
3SSCR003627	XM_001929509	100153927	ERK2	4650	Natural killer cell mediated cytotoxicity	1, 22, 206, 338-3p, 381, 543
3SSCR003627	XM_001929509	100153927	ERK2	4660	T cell receptor signaling pathway	1, 22, 206, 338-3p, 381, 543
3SSCR003627	XM_001929509	100153927	ERK2	4662	B cell receptor signaling pathway	1, 22, 206, 338-3p, 381, 543
3SSCR003627	XM_001929509	100153927	ERK2	4664	Fc epsilon RI signaling pathway	1, 22, 206, 338-3p, 381, 543
3SSCR003627	XM_001929509	100153927	ERK2	4666	Fc gamma R-mediated phagocytosis	1, 22, 206, 338-3p, 381, 543
3SSCR003627	XM_001929509	100153927	ERK2	4720	Long-term potentiation	1, 22, 206, 338-3p, 381, 543
3SSCR003627	XM_001929509	100153927	ERK2	4722	Neurotrophin signaling pathway	1, 22, 206, 338-3p, 381, 543
3SSCR003627	XM_001929509	100153927	ERK2	4724	Glutamatergic synapse	1, 22, 206, 338-3p, 381, 543
3SSCR003627	XM_001929509	100153927	ERK2	4725	Cholinergic synapse	1, 22, 206, 338-3p, 381, 543
3SSCR003627	XM_001929509	100153927	ERK2	4730	Long-term depression	1, 22, 206, 338-3p, 381, 543
3SSCR003627	XM_001929509	100153927	ERK2	4810	Regulation of actin cytoskeleton	1, 22, 206, 338-3p, 381, 543
3SSCR003627	XM_001929509	100153927	ERK2	4910	Insulin signaling pathway	1, 22, 206, 338-3p, 381, 543
3SSCR003627	XM_001929509	100153927	ERK2	4912	GnRH signaling pathway	1, 22, 206, 338-3p, 381, 543
3SSCR003627	XM_001929509	100153927	ERK2	4914	Progesterone-mediated oocyte maturation	1, 22, 206, 338-3p, 381, 543
3SSCR003627	XM_001929509	100153927	ERK2	4916	Melanogenesis	1, 22, 206, 338-3p, 381, 543
3SSCR003627	XM_001929509	100153927	ERK2	4930	Type II diabetes mellitus	1, 22, 206, 338-3p, 381, 543
3SSCR003627	XM_001929509	100153927	ERK2	4960	Aldosterone-regulated sodium reabsorption	1, 22, 206, 338-3p, 381, 543
3SSCR003627	XM_001929509	100153927	ERK2	5010	Alzheimer's disease	1, 22, 206, 338-3p, 381, 543
3SSCR003627	XM_001929509	100153927	ERK2	5020	Prion diseases	1, 22, 206, 338-3p, 381, 543
3SSCR003627	XM_001929509	100153927	ERK2	5133	Pertussis	1, 22, 206, 338-3p, 381, 543
3SSCR003627	XM_001929509	100153927	ERK2	5140	Leishmaniasis	1, 22, 206, 338-3p, 381, 543
3SSCR003627	XM_001929509	100153927	ERK2	5142	Chagas disease (American trypanosomiasis)	1, 22, 206, 338-3p, 381, 543
3SSCR003627	XM_001929509	100153927	ERK2	5145	Toxoplasmosis	1, 22, 206, 338-3p, 381, 543
3SSCR003627	XM_001929509	100153927	ERK2	5152	Tuberculosis	1, 22, 206, 338-3p, 381, 543
3SSCR003627	XM_001929509	100153927	ERK2	5160	Hepatitis C	1, 22, 206, 338-3p, 381, 543
3SSCR003627	XM_001929509	100153927	ERK2	5164	Influenza A	1, 22, 206, 338-3p, 381, 543
3SSCR003627	XM_001929509	100153927	ERK2	5200	Pathways in cancer	1, 22, 206, 338-3p, 381, 543
3SSCR003627	XM_001929509	100153927	ERK2	5210	Colorectal cancer	1, 22, 206, 338-3p, 381, 543
3SSCR003627	XM_001929509	100153927	ERK2	5211	Renal cell carcinoma	1, 22, 206, 338-3p, 381, 543
3SSCR003627	XM_001929509	100153927	ERK2	5212	Pancreatic cancer	1, 22, 206, 338-3p, 381, 543
3SSCR003627	XM_001929509	100153927	ERK2	5213	Endometrial cancer	1, 22, 206, 338-3p, 381, 543
3SSCR003627	XM_001929509	100153927	ERK2	5214	Glioma	1, 22, 206, 338-3p, 381, 543
3SSCR003627	XM_001929509	100153927	ERK2	5215	Prostate cancer	1, 22, 206, 338-3p, 381, 543
3SSCR003627	XM_001929509	100153927	ERK2	5216	Thyroid cancer	1, 22, 206, 338-3p, 381, 543
3SSCR003627	XM_001929509	100153927	ERK2	5218	Melanoma	1, 22, 206, 338-3p, 381, 543
3SSCR003627	XM_001929509	100153927	ERK2	5219	Bladder cancer	1, 22, 206, 338-3p, 381, 543
3SSCR003627	XM_001929509	100153927	ERK2	5220	Chronic myeloid leukemia	1, 22, 206, 338-3p, 381, 543
3SSCR003627	XM_001929509	100153927	ERK2	5221	Acute myeloid leukemia	1, 22, 206, 338-3p, 381, 543
3SSCR003627	XM_001929509	100153927	ERK2	5223	Non-small cell lung cancer	1, 22, 206, 338-3p, 381, 543
3SSCR003698	XM_001925433	397655	RAN	3008	Ribosome biogenesis in eukaryotes	1, 22, 206, 381
3SSCR003698	XM_001925433	397655	RAN	3013	RNA transport	1, 22, 206, 381
3SSCR003717	XM_001924741	100157453	CAB39	4150	mTOR signaling pathway	18b, 22, 27a, 376c, 381, 543
3SSCR003718	XM_001925902	100153828	PSMD1	3050	Proteasome	148a
3SSCR003735	XM_001927009	100157042	STAM2	4144	Endocytosis	1, 18b, 22, 26a, 27a, 185, 206
3SSCR003735	XM_001927009	100157042	STAM2	4630	Jak-STAT signaling pathway	1, 18b, 22, 26a, 27a, 185, 206
3SSCR003746	XM_001924806	100156132	NOP58	3008	Ribosome biogenesis in eukaryotes	381, 487b
3SSCR003767	XM_001925512	100153546	NHEJ1	3450	Non-homologous end-joining	15a, 16, 424
3SSCR003821	XM_001928794	100157887	SF3B1	3040	Spliceosome	1, 18b, 133a, 206, 543
3SSCR003824	XM_001927332	100152203	AGA	511	Other glycan degradation	15a, 16, 20a, 106a, 148a, 381, 424, 487b
3SSCR003824	XM_001927332	100152203	AGA	4142	Lysosome	15a, 16, 20a, 106a, 148a, 381, 424, 487b
3SSCR003837	XM_001928478	100154457	RAB11FIP1	4144	Endocytosis	1, 20a, 24, 26a, 27a, 106a, 143, 185, 206, 381, 543
3SSCR003852	XM_001926788	100157937	PRPF40A	3040	Spliceosome	24, 29a
3SSCR003857	XM_001925924	100156366	TANK	4622	RIG-I-like receptor signaling pathway	20a, 26a, 106a, 376c
3SSCR003859	XM_001926298	100156327	PSMD14	3050	Proteasome	148a, 542-3p
3SSCR003887	XM_001926152	100152679	PLCB1	562	Inositol phosphate metabolism	20a, 26a, 34a, 106a, 130a, 148a
3SSCR003887	XM_001926152	100152679	PLCB1	1100	Metabolic pathways	20a, 26a, 34a, 106a, 130a, 148a
3SSCR003887	XM_001926152	100152679	PLCB1	4020	Calcium signaling pathway	20a, 26a, 34a, 106a, 130a, 148a
3SSCR003887	XM_001926152	100152679	PLCB1	4062	Chemokine signaling pathway	20a, 26a, 34a, 106a, 130a, 148a
3SSCR003887	XM_001926152	100152679	PLCB1	4070	Phosphatidylinositol signaling system	20a, 26a, 34a, 106a, 130a, 148a
3SSCR003887	XM_001926152	100152679	PLCB1	4270	Vascular smooth muscle contraction	20a, 26a, 34a, 106a, 130a, 148a
3SSCR003887	XM_001926152	100152679	PLCB1	4310	Wnt signaling pathway	20a, 26a, 34a, 106a, 130a, 148a
3SSCR003887	XM_001926152	100152679	PLCB1	4540	Gap junction	20a, 26a, 34a, 106a, 130a, 148a
3SSCR003887	XM_001926152	100152679	PLCB1	4720	Long-term potentiation	20a, 26a, 34a, 106a, 130a, 148a
3SSCR003887	XM_001926152	100152679	PLCB1	4724	Glutamatergic synapse	20a, 26a, 34a, 106a, 130a, 148a
3SSCR003887	XM_001926152	100152679	PLCB1	4725	Cholinergic synapse	20a, 26a, 34a, 106a, 130a, 148a
3SSCR003887	XM_001926152	100152679	PLCB1	4730	Long-term depression	20a, 26a, 34a, 106a, 130a, 148a
3SSCR003887	XM_001926152	100152679	PLCB1	4912	GnRH signaling pathway	20a, 26a, 34a, 106a, 130a, 148a
3SSCR003887	XM_001926152	100152679	PLCB1	4916	Melanogenesis	20a, 26a, 34a, 106a, 130a, 148a
3SSCR003887	XM_001926152	100152679	PLCB1	4961	Endocrine and other factor-regulated calcium reabsorption	20a, 26a, 34a, 106a, 130a, 148a
3SSCR003887	XM_001926152	100152679	PLCB1	4970	Salivary secretion	20a, 26a, 34a, 106a, 130a, 148a
3SSCR003887	XM_001926152	100152679	PLCB1	4971	Gastric acid secretion	20a, 26a, 34a, 106a, 130a, 148a
3SSCR003887	XM_001926152	100152679	PLCB1	4972	Pancreatic secretion	20a, 26a, 34a, 106a, 130a, 148a
3SSCR003887	XM_001926152	100152679	PLCB1	5010	Alzheimer's disease	20a, 26a, 34a, 106a, 130a, 148a
3SSCR003887	XM_001926152	100152679	PLCB1	5016	Huntington's disease	20a, 26a, 34a, 106a, 130a, 148a
3SSCR003887	XM_001926152	100152679	PLCB1	5142	Chagas disease (American trypanosomiasis)	20a, 26a, 34a, 106a, 130a, 148a
3SSCR003887	XM_001926152	100152679	PLCB1	5143	African trypanosomiasis	20a, 26a, 34a, 106a, 130a, 148a
3SSCR003887	XM_001926152	100152679	PLCB1	5146	Amoebiasis	20a, 26a, 34a, 106a, 130a, 148a
3SSCR003958	XM_001929327	100152660	PRNP	480	Glutathione metabolism	20a, 22, 106a, 130a, 148a, 338-3p, 376c, 542-3p, 543
3SSCR003958	XM_001929327	100152660	PRNP	1100	Metabolic pathways	20a, 22, 106a, 130a, 148a, 338-3p, 376c, 542-3p, 543
3SSCR003966	XM_001924120	100154432	RPN2	510	N-Glycan biosynthesis	27a
3SSCR003966	XM_001924120	100154432	RPN2	1100	Metabolic pathways	27a
3SSCR003966	XM_001924120	100154432	RPN2	4141	Protein processing in endoplasmic reticulum	27a
3SSCR004081	XM_001926512	100154598	LAMP2	4142	Lysosome	let-7a-g, let-7i, 1, 15a, 16, 133a, 148a, 206, 376a, 424, 543
3SSCR004081	XM_001926512	100154598	LAMP2	4145	Phagosome	let-7a-g, let-7i, 1, 15a, 16, 133a, 148a, 206, 376a, 424, 543
3SSCR004081	XM_001926512	100154598	LAMP2	5152	Tuberculosis	let-7a-g, let-7i, 1, 15a, 16, 133a, 148a, 206, 376a, 424, 543
3SSCR004108	XM_001926288	100157833	PHKA1	4020	Calcium signaling pathway	15a, 16, 26a, 130a, 376c, 424, 503, 543
3SSCR004108	XM_001926288	100157833	PHKA1	4910	Insulin signaling pathway	15a, 16, 26a, 130a, 376c, 424, 503, 543
3SSCR004173	NM_213965	397016	SMAD1	4350	TGF-beta signaling pathway	20a, 26a, 27a, 106a, 376c, 381
3SSCR004193	NM_213934	396974	VCL	4510	Focal adhesion	let-7a-g, let-7i, 15a, 16, 24, 34a, 424
3SSCR004193	NM_213934	396974	VCL	4520	Adherens junction	let-7a-g, let-7i, 15a, 16, 24, 34a, 424
3SSCR004193	NM_213934	396974	VCL	4670	Leukocyte transendothelial migration	let-7a-g, let-7i, 15a, 16, 24, 34a, 424
3SSCR004193	NM_213934	396974	VCL	4810	Regulation of actin cytoskeleton	let-7a-g, let-7i, 15a, 16, 24, 34a, 424
3SSCR004193	NM_213934	396974	VCL	5100	Bacterial invasion of epithelial cells	let-7a-g, let-7i, 15a, 16, 24, 34a, 424
3SSCR004193	NM_213934	396974	VCL	5146	Amoebiasis	let-7a-g, let-7i, 15a, 16, 24, 34a, 424
3SSCR004195	NM_213940	396980	RPS18	3010	Ribosome	34a
3SSCR004201	NM_001025215	497233	CFL2	4360	Axon guidance	20a, 27a, 29a, 106a, 130a, 148a, 381
3SSCR004201	NM_001025215	497233	CFL2	4666	Fc gamma R-mediated phagocytosis	20a, 27a, 29a, 106a, 130a, 148a, 381
3SSCR004201	NM_001025215	497233	CFL2	4810	Regulation of actin cytoskeleton	20a, 27a, 29a, 106a, 130a, 148a, 381
3SSCR004201	NM_001025215	497233	CFL2	5133	Pertussis	20a, 27a, 29a, 106a, 130a, 148a, 381
3SSCR004227	NM_001110430	100126292	CSTF1	3015	mRNA surveillance pathway	381
3SSCR004245	NM_213973	397028	HSP90AA1	4141	Protein processing in endoplasmic reticulum	148a, 185
3SSCR004245	NM_213973	397028	HSP90AA1	4612	Antigen processing and presentation	148a, 185
3SSCR004245	NM_213973	397028	HSP90AA1	4621	NOD-like receptor signaling pathway	148a, 185
3SSCR004245	NM_213973	397028	HSP90AA1	4914	Progesterone-mediated oocyte maturation	148a, 185
3SSCR004245	NM_213973	397028	HSP90AA1	5200	Pathways in cancer	148a, 185
3SSCR004245	NM_213973	397028	HSP90AA1	5215	Prostate cancer	148a, 185
3SSCR004268	NM_001048232	751869	NFKB1	4010	MAPK signaling pathway	15a, 16, 424, 543
3SSCR004268	NM_001048232	751869	NFKB1	4062	Chemokine signaling pathway	15a, 16, 424, 543
3SSCR004268	NM_001048232	751869	NFKB1	4210	Apoptosis	15a, 16, 424, 543
3SSCR004268	NM_001048232	751869	NFKB1	4380	Osteoclast differentiation	15a, 16, 424, 543
3SSCR004268	NM_001048232	751869	NFKB1	4620	Toll-like receptor signaling pathway	15a, 16, 424, 543
3SSCR004268	NM_001048232	751869	NFKB1	4621	NOD-like receptor signaling pathway	15a, 16, 424, 543
3SSCR004268	NM_001048232	751869	NFKB1	4622	RIG-I-like receptor signaling pathway	15a, 16, 424, 543
3SSCR004268	NM_001048232	751869	NFKB1	4623	Cytosolic DNA-sensing pathway	15a, 16, 424, 543
3SSCR004268	NM_001048232	751869	NFKB1	4660	T cell receptor signaling pathway	15a, 16, 424, 543
3SSCR004268	NM_001048232	751869	NFKB1	4662	B cell receptor signaling pathway	15a, 16, 424, 543
3SSCR004268	NM_001048232	751869	NFKB1	4722	Neurotrophin signaling pathway	15a, 16, 424, 543
3SSCR004268	NM_001048232	751869	NFKB1	4920	Adipocytokine signaling pathway	15a, 16, 424, 543
3SSCR004268	NM_001048232	751869	NFKB1	5133	Pertussis	15a, 16, 424, 543
3SSCR004268	NM_001048232	751869	NFKB1	5140	Leishmaniasis	15a, 16, 424, 543
3SSCR004268	NM_001048232	751869	NFKB1	5142	Chagas disease (American trypanosomiasis)	15a, 16, 424, 543
3SSCR004268	NM_001048232	751869	NFKB1	5145	Toxoplasmosis	15a, 16, 424, 543
3SSCR004268	NM_001048232	751869	NFKB1	5146	Amoebiasis	15a, 16, 424, 543
3SSCR004268	NM_001048232	751869	NFKB1	5152	Tuberculosis	15a, 16, 424, 543
3SSCR004268	NM_001048232	751869	NFKB1	5160	Hepatitis C	15a, 16, 424, 543
3SSCR004268	NM_001048232	751869	NFKB1	5162	Measles	15a, 16, 424, 543
3SSCR004268	NM_001048232	751869	NFKB1	5164	Influenza A	15a, 16, 424, 543
3SSCR004268	NM_001048232	751869	NFKB1	5200	Pathways in cancer	15a, 16, 424, 543
3SSCR004268	NM_001048232	751869	NFKB1	5212	Pancreatic cancer	15a, 16, 424, 543
3SSCR004268	NM_001048232	751869	NFKB1	5215	Prostate cancer	15a, 16, 424, 543
3SSCR004268	NM_001048232	751869	NFKB1	5220	Chronic myeloid leukemia	15a, 16, 424, 543
3SSCR004268	NM_001048232	751869	NFKB1	5221	Acute myeloid leukemia	15a, 16, 424, 543
3SSCR004268	NM_001048232	751869	NFKB1	5222	Small cell lung cancer	15a, 16, 424, 543
3SSCR004271	NM_001112678	100127147	SELL	4514	Cell adhesion molecules (CAMs)	26a, 130a, 143, 148a
3SSCR004273	NM_214372	397663	APP	5010	Alzheimer's disease	15a, 16, 20a, 26a, 106a, 185, 381, 424
3SSCR004280	NM_001018033	553100	GUCY1A3	230	Purine metabolism	20a, 26a, 106a, 130a
3SSCR004280	NM_001018033	553100	GUCY1A3	4270	Vascular smooth muscle contraction	20a, 26a, 106a, 130a
3SSCR004280	NM_001018033	553100	GUCY1A3	4540	Gap junction	20a, 26a, 106a, 130a
3SSCR004280	NM_001018033	553100	GUCY1A3	4730	Long-term depression	20a, 26a, 106a, 130a
3SSCR004280	NM_001018033	553100	GUCY1A3	4970	Salivary secretion	20a, 26a, 106a, 130a
3SSCR004287	NM_001115136	767625	GPX2	480	Glutathione metabolism	18b, 185
3SSCR004287	NM_001115136	767625	GPX2	590	Arachidonic acid metabolism	18b, 185
3SSCR004291	NM_001105291	100125826	LNPEP	4614	Renin-angiotensin system	130a, 148a, 381
3SSCR004299	NM_213994	397054	DLAT	10	Glycolysis / Gluconeogenesis	26a, 376a, 487b
3SSCR004299	NM_213994	397054	DLAT	20	Citrate cycle (TCA cycle)	26a, 376a, 487b
3SSCR004299	NM_213994	397054	DLAT	620	Pyruvate metabolism	26a, 376a, 487b
3SSCR004299	NM_213994	397054	DLAT	1100	Metabolic pathways	26a, 376a, 487b
3SSCR004300	NM_001128452	100144591	CYBRD1	4978	Mineral absorption	20a, 29a, 34a, 106a, 130a, 143
3SSCR004305	NM_213759	396619	ST3GAL3	514	Other types of O-glycan biosynthesis	133a
3SSCR004305	NM_213759	396619	ST3GAL3	533	Glycosaminoglycan biosynthesis - keratan sulfate	133a
3SSCR004305	NM_213759	396619	ST3GAL3	601	Glycosphingolipid biosynthesis - lacto and neolacto series	133a
3SSCR004305	NM_213759	396619	ST3GAL3	1100	Metabolic pathways	133a
3SSCR004311	NM_214026	397091	PRKAR1A	4210	Apoptosis	15a, 16, 20a, 106a, 424
3SSCR004311	NM_214026	397091	PRKAR1A	4910	Insulin signaling pathway	15a, 16, 20a, 106a, 424
3SSCR004317	NM_001130534	100170768	AGPAT2	561	Glycerolipid metabolism	542-3p
3SSCR004317	NM_001130534	100170768	AGPAT2	564	Glycerophospholipid metabolism	542-3p
3SSCR004317	NM_001130534	100170768	AGPAT2	1100	Metabolic pathways	542-3p
3SSCR004317	NM_001130534	100170768	AGPAT2	4975	Fat digestion and absorption	542-3p
3SSCR004327	NM_214114	397202	JAK1	4380	Osteoclast differentiation	20a, 106a, 148a
3SSCR004327	NM_214114	397202	JAK1	4630	Jak-STAT signaling pathway	20a, 106a, 148a
3SSCR004327	NM_214114	397202	JAK1	5140	Leishmaniasis	20a, 106a, 148a
3SSCR004327	NM_214114	397202	JAK1	5145	Toxoplasmosis	20a, 106a, 148a
3SSCR004327	NM_214114	397202	JAK1	5152	Tuberculosis	20a, 106a, 148a
3SSCR004327	NM_214114	397202	JAK1	5160	Hepatitis C	20a, 106a, 148a
3SSCR004327	NM_214114	397202	JAK1	5162	Measles	20a, 106a, 148a
3SSCR004327	NM_214114	397202	JAK1	5164	Influenza A	20a, 106a, 148a
3SSCR004327	NM_214114	397202	JAK1	5200	Pathways in cancer	20a, 106a, 148a
3SSCR004327	NM_214114	397202	JAK1	5212	Pancreatic cancer	20a, 106a, 148a
3SSCR004336	NM_213913	396948	HSD11B2	140	Steroid hormone biosynthesis	34a
3SSCR004336	NM_213913	396948	HSD11B2	1100	Metabolic pathways	34a
3SSCR004336	NM_213913	396948	HSD11B2	4960	Aldosterone-regulated sodium reabsorption	34a
3SSCR004350	NM_001078667	780411	PSEN1	4310	Wnt signaling pathway	18b, 27a, 143, 185, 376a
3SSCR004350	NM_001078667	780411	PSEN1	4330	Notch signaling pathway	18b, 27a, 143, 185, 376a
3SSCR004350	NM_001078667	780411	PSEN1	4722	Neurotrophin signaling pathway	18b, 27a, 143, 185, 376a
3SSCR004350	NM_001078667	780411	PSEN1	5010	Alzheimer's disease	18b, 27a, 143, 185, 376a
3SSCR004351	NM_001130535	100170772	MARCH6	4141	Protein processing in endoplasmic reticulum	20a, 106a, 381, 542-3p
3SSCR004365	NM_214010	397073	ABCG2	2010	ABC transporters	20a, 106a, 542-3p
3SSCR004365	NM_214010	397073	ABCG2	4976	Bile secretion	20a, 106a, 542-3p
3SSCR004379	NM_001008481	396740	NR3C1	4080	Neuroactive ligand-receptor interaction	1, 18b, 22, 29a, 206, 376a, 381, 542-3p, 543
3SSCR004386	NM_001130211	397279	TFAM	5016	Huntington's disease	26a, 338-3p, 381, 543
3SSCR004403	NM_001097516	100048954	SDHD	20	Citrate cycle (TCA cycle)	376a, 543
3SSCR004403	NM_001097516	100048954	SDHD	190	Oxidative phosphorylation	376a, 543
3SSCR004403	NM_001097516	100048954	SDHD	1100	Metabolic pathways	376a, 543
3SSCR004403	NM_001097516	100048954	SDHD	5010	Alzheimer's disease	376a, 543
3SSCR004403	NM_001097516	100048954	SDHD	5012	Parkinson's disease	376a, 543
3SSCR004403	NM_001097516	100048954	SDHD	5016	Huntington's disease	376a, 543
3SSCR004434	NM_214397	397690	DLST	20	Citrate cycle (TCA cycle)	let-7a-g, let-7i, 15a, 16, 18b, 424
3SSCR004434	NM_214397	397690	DLST	310	Lysine degradation	let-7a-g, let-7i, 15a, 16, 18b, 424
3SSCR004434	NM_214397	397690	DLST	1100	Metabolic pathways	let-7a-g, let-7i, 15a, 16, 18b, 424
3SSCR004439	NM_214405	399535	MUT	280	Valine, leucine and isoleucine degradation	543
3SSCR004439	NM_214405	399535	MUT	630	Glyoxylate and dicarboxylate metabolism	543
3SSCR004439	NM_214405	399535	MUT	640	Propanoate metabolism	543
3SSCR004439	NM_214405	399535	MUT	1100	Metabolic pathways	543
3SSCR004447		396968	GOT2	250	Alanine, aspartate and glutamate metabolism	15a, 16, 27a, 143, 424, 543
3SSCR004447		396968	GOT2	270	Cysteine and methionine metabolism	15a, 16, 27a, 143, 424, 543
3SSCR004447		396968	GOT2	330	Arginine and proline metabolism	15a, 16, 27a, 143, 424, 543
3SSCR004447		396968	GOT2	350	Tyrosine metabolism	15a, 16, 27a, 143, 424, 543
3SSCR004447		396968	GOT2	360	Phenylalanine metabolism	15a, 16, 27a, 143, 424, 543
3SSCR004447		396968	GOT2	400	Phenylalanine, tyrosine and tryptophan biosynthesis	15a, 16, 27a, 143, 424, 543
3SSCR004447		396968	GOT2	1100	Metabolic pathways	15a, 16, 27a, 143, 424, 543
3SSCR004447		396968	GOT2	4975	Fat digestion and absorption	15a, 16, 27a, 143, 424, 543
3SSCR004452	NM_213938	396978	OXCT1	72	Synthesis and degradation of ketone bodies	1, 27a, 206, 487b
3SSCR004452	NM_213938	396978	OXCT1	280	Valine, leucine and isoleucine degradation	1, 27a, 206, 487b
3SSCR004452	NM_213938	396978	OXCT1	650	Butanoate metabolism	1, 27a, 206, 487b
3SSCR004457	NM_213944	396984	DAD1	510	N-Glycan biosynthesis	22, 130a, 543
3SSCR004457	NM_213944	396984	DAD1	1100	Metabolic pathways	22, 130a, 543
3SSCR004457	NM_213944	396984	DAD1	4141	Protein processing in endoplasmic reticulum	22, 130a, 543
3SSCR004459	NM_001097508	100048942	ADSS	230	Purine metabolism	let-7a-g, let-7i, 15a, 16, 376a, 543
3SSCR004459	NM_001097508	100048942	ADSS	250	Alanine, aspartate and glutamate metabolism	let-7a-g, let-7i, 15a, 16, 376a, 543
3SSCR004459	NM_001097508	100048942	ADSS	1100	Metabolic pathways	let-7a-g, let-7i, 15a, 16, 376a, 543
3SSCR004461	NM_214201	397403	GPX1	480	Glutathione metabolism	29a, 376a
3SSCR004461	NM_214201	397403	GPX1	590	Arachidonic acid metabolism	29a, 376a
3SSCR004463	NM_213975	397030	FTH1	860	Porphyrin and chlorophyll metabolism	1, 206, 381
3SSCR004463	NM_213975	397030	FTH1	4978	Mineral absorption	1, 206, 381
3SSCR004464	NM_213979	397038	FBP1	10	Glycolysis / Gluconeogenesis	1, 18b, 206
3SSCR004464	NM_213979	397038	FBP1	30	Pentose phosphate pathway	1, 18b, 206
3SSCR004464	NM_213979	397038	FBP1	51	Fructose and mannose metabolism	1, 18b, 206
3SSCR004464	NM_213979	397038	FBP1	1100	Metabolic pathways	1, 18b, 206
3SSCR004464	NM_213979	397038	FBP1	4910	Insulin signaling pathway	1, 18b, 206
3SSCR004465	NM_213980	397040	UGP2	40	Pentose and glucuronate interconversions	20a, 106a
3SSCR004465	NM_213980	397040	UGP2	52	Galactose metabolism	20a, 106a
3SSCR004465	NM_213980	397040	UGP2	500	Starch and sucrose metabolism	20a, 106a
3SSCR004465	NM_213980	397040	UGP2	520	Amino sugar and nucleotide sugar metabolism	20a, 106a
3SSCR004465	NM_213980	397040	UGP2	1100	Metabolic pathways	20a, 106a
3SSCR004475	NM_213752	396590	SC4MOL	100	Steroid biosynthesis	20a, 26a, 106a, 130a, 381
3SSCR004475	NM_213752	396590	SC4MOL	1100	Metabolic pathways	20a, 26a, 106a, 130a, 381
3SSCR004477	NM_214257	397492	DPP4	4974	Protein digestion and absorption	22, 26a, 148a, 381, 543
3SSCR004479	NM_001123097	100144492	CDK4	4110	Cell cycle	1, 206
3SSCR004479	NM_001123097	100144492	CDK4	4115	p53 signaling pathway	1, 206
3SSCR004479	NM_001123097	100144492	CDK4	4530	Tight junction	1, 206
3SSCR004479	NM_001123097	100144492	CDK4	4660	T cell receptor signaling pathway	1, 206
3SSCR004479	NM_001123097	100144492	CDK4	5162	Measles	1, 206
3SSCR004479	NM_001123097	100144492	CDK4	5200	Pathways in cancer	1, 206
3SSCR004479	NM_001123097	100144492	CDK4	5212	Pancreatic cancer	1, 206
3SSCR004479	NM_001123097	100144492	CDK4	5214	Glioma	1, 206
3SSCR004479	NM_001123097	100144492	CDK4	5218	Melanoma	1, 206
3SSCR004479	NM_001123097	100144492	CDK4	5219	Bladder cancer	1, 206
3SSCR004479	NM_001123097	100144492	CDK4	5220	Chronic myeloid leukemia	1, 206
3SSCR004479	NM_001123097	100144492	CDK4	5222	Small cell lung cancer	1, 206
3SSCR004479	NM_001123097	100144492	CDK4	5223	Non-small cell lung cancer	1, 206
3SSCR004481	NM_001097438	100037303	SGMS1	600	Sphingolipid metabolism	20a, 26a, 27a, 106a, 130a, 148a, 185, 376a, 376c, 381, 543
3SSCR004481	NM_001097438	100037303	SGMS1	1100	Metabolic pathways	20a, 26a, 27a, 106a, 130a, 148a, 185, 376a, 376c, 381, 543
3SSCR004482	NM_001031793	595123	NAMPT	760	Nicotinate and nicotinamide metabolism	1, 26a, 34a, 206, 381, 542-3p
3SSCR004486	NM_001122987	494561	HK2	10	Glycolysis / Gluconeogenesis	1, 143, 185, 206, 376c, 543
3SSCR004486	NM_001122987	494561	HK2	51	Fructose and mannose metabolism	1, 143, 185, 206, 376c, 543
3SSCR004486	NM_001122987	494561	HK2	52	Galactose metabolism	1, 143, 185, 206, 376c, 543
3SSCR004486	NM_001122987	494561	HK2	500	Starch and sucrose metabolism	1, 143, 185, 206, 376c, 543
3SSCR004486	NM_001122987	494561	HK2	520	Amino sugar and nucleotide sugar metabolism	1, 143, 185, 206, 376c, 543
3SSCR004486	NM_001122987	494561	HK2	524	Butirosin and neomycin biosynthesis	1, 143, 185, 206, 376c, 543
3SSCR004486	NM_001122987	494561	HK2	1100	Metabolic pathways	1, 143, 185, 206, 376c, 543
3SSCR004486	NM_001122987	494561	HK2	4910	Insulin signaling pathway	1, 143, 185, 206, 376c, 543
3SSCR004486	NM_001122987	494561	HK2	4930	Type II diabetes mellitus	1, 143, 185, 206, 376c, 543
3SSCR004486	NM_001122987	494561	HK2	4973	Carbohydrate digestion and absorption	1, 143, 185, 206, 376c, 543
3SSCR004489	NM_214286	397537	LPL	561	Glycerolipid metabolism	27a, 29a, 133a, 185
3SSCR004489	NM_214286	397537	LPL	3320	PPAR signaling pathway	27a, 29a, 133a, 185
3SSCR004489	NM_214286	397537	LPL	5010	Alzheimer's disease	27a, 29a, 133a, 185
3SSCR004495	NM_214301	397568	CAT	380	Tryptophan metabolism	148a, 543
3SSCR004495	NM_214301	397568	CAT	1100	Metabolic pathways	148a, 543
3SSCR004495	NM_214301	397568	CAT	4146	Peroxisome	148a, 543
3SSCR004495	NM_214301	397568	CAT	5014	Amyotrophic lateral sclerosis (ALS)	148a, 543
3SSCR004496	NM_214184	397378	PPP1CB	4114	Oocyte meiosis	27a, 338-3p, 148a, 543
3SSCR004496	NM_214184	397378	PPP1CB	4270	Vascular smooth muscle contraction	27a, 338-3p, 148a, 543
3SSCR004496	NM_214184	397378	PPP1CB	4510	Focal adhesion	27a, 338-3p, 148a, 543
3SSCR004496	NM_214184	397378	PPP1CB	4720	Long-term potentiation	27a, 338-3p, 148a, 543
3SSCR004496	NM_214184	397378	PPP1CB	4810	Regulation of actin cytoskeleton	27a, 338-3p, 148a, 543
3SSCR004496	NM_214184	397378	PPP1CB	4910	Insulin signaling pathway	27a, 338-3p, 148a, 543
3SSCR004499	NM_214062	397129	DLD	10	Glycolysis / Gluconeogenesis	1, 15a, 16, 206, 424
3SSCR004499	NM_214062	397129	DLD	20	Citrate cycle (TCA cycle)	1, 15a, 16, 206, 424
3SSCR004499	NM_214062	397129	DLD	260	Glycine, serine and threonine metabolism	1, 15a, 16, 206, 424
3SSCR004499	NM_214062	397129	DLD	280	Valine, leucine and isoleucine degradation	1, 15a, 16, 206, 424
3SSCR004499	NM_214062	397129	DLD	620	Pyruvate metabolism	1, 15a, 16, 206, 424
3SSCR004499	NM_214062	397129	DLD	1100	Metabolic pathways	1, 15a, 16, 206, 424
3SSCR004500	NM_214309	397577	NUDT2	230	Purine metabolism	22
3SSCR004500	NM_214309	397577	NUDT2	240	Pyrimidine metabolism	22
3SSCR004501	NM_214064	397132	FMO1	982	Drug metabolism - cytochrome P450	24, 29a
3SSCR004512	NM_001011727	497050	AHCY	270	Cysteine and methionine metabolism	543
3SSCR004512	NM_001011727	497050	AHCY	1100	Metabolic pathways	543
3SSCR004520	NM_001001640	414424	MAOA	260	Glycine, serine and threonine metabolism	let-7a-c, let-7f, let-7i, 22, 34a, 148a, 543
3SSCR004520	NM_001001640	414424	MAOA	330	Arginine and proline metabolism	let-7a-c, let-7f, let-7i, 22, 34a, 148a, 543
3SSCR004520	NM_001001640	414424	MAOA	340	Histidine metabolism	let-7a-c, let-7f, let-7i, 22, 34a, 148a, 543
3SSCR004520	NM_001001640	414424	MAOA	350	Tyrosine metabolism	let-7a-c, let-7f, let-7i, 22, 34a, 148a, 543
3SSCR004520	NM_001001640	414424	MAOA	360	Phenylalanine metabolism	let-7a-c, let-7f, let-7i, 22, 34a, 148a, 543
3SSCR004520	NM_001001640	414424	MAOA	380	Tryptophan metabolism	let-7a-c, let-7f, let-7i, 22, 34a, 148a, 543
3SSCR004520	NM_001001640	414424	MAOA	982	Drug metabolism - cytochrome P450	let-7a-c, let-7f, let-7i, 22, 34a, 148a, 543
3SSCR004520	NM_001001640	414424	MAOA	1100	Metabolic pathways	let-7a-c, let-7f, let-7i, 22, 34a, 148a, 543
3SSCR004531	NM_001005730	449572	GBA	511	Other glycan degradation	15a, 16, 22, 424
3SSCR004531	NM_001005730	449572	GBA	600	Sphingolipid metabolism	15a, 16, 22, 424
3SSCR004531	NM_001005730	449572	GBA	1100	Metabolic pathways	15a, 16, 22, 424
3SSCR004531	NM_001005730	449572	GBA	4142	Lysosome	15a, 16, 22, 424
3SSCR004532	NM_213892	396926	CTSL1	4142	Lysosome	27a, 148a
3SSCR004532	NM_213892	396926	CTSL1	4145	Phagosome	27a, 148a
3SSCR004532	NM_213892	396926	CTSL1	4612	Antigen processing and presentation	27a, 148a
3SSCR004532	NM_213892	396926	CTSL1	5323	Rheumatoid arthritis	27a, 148a
3SSCR004546	NM_001097412	396581	HMBS	860	Porphyrin and chlorophyll metabolism	143
3SSCR004546	NM_001097412	396581	HMBS	1100	Metabolic pathways	143
3SSCR004547	NM_001123167	100144537	PPT2	62	Fatty acid elongation in mitochondria	let-7a-g, let-7i, 15a, 16, 185, 424
3SSCR004547	NM_001123167	100144537	PPT2	1100	Metabolic pathways	let-7a-g, let-7i, 15a, 16, 185, 424
3SSCR004547	NM_001123167	100144537	PPT2	4142	Lysosome	let-7a-g, let-7i, 15a, 16, 185, 424
3SSCR004550	NM_213962	397012	HADHA	62	Fatty acid elongation in mitochondria	18b, 130a, 185, 381
3SSCR004550	NM_213962	397012	HADHA	71	Fatty acid metabolism	18b, 130a, 185, 381
3SSCR004550	NM_213962	397012	HADHA	280	Valine, leucine and isoleucine degradation	18b, 130a, 185, 381
3SSCR004550	NM_213962	397012	HADHA	310	Lysine degradation	18b, 130a, 185, 381
3SSCR004550	NM_213962	397012	HADHA	380	Tryptophan metabolism	18b, 130a, 185, 381
3SSCR004550	NM_213962	397012	HADHA	410	beta-Alanine metabolism	18b, 130a, 185, 381
3SSCR004550	NM_213962	397012	HADHA	640	Propanoate metabolism	18b, 130a, 185, 381
3SSCR004550	NM_213962	397012	HADHA	650	Butanoate metabolism	18b, 130a, 185, 381
3SSCR004550	NM_213962	397012	HADHA	1040	Biosynthesis of unsaturated fatty acids	18b, 130a, 185, 381
3SSCR004550	NM_213962	397012	HADHA	1100	Metabolic pathways	18b, 130a, 185, 381
3SSCR004557	NM_214239	397471	MMP14	4912	GnRH signaling pathway	133a, 543
3SSCR004561	NM_214266	397504	PRKAA2	4140	Regulation of autophagy	26a, 27a, 130a
3SSCR004561	NM_214266	397504	PRKAA2	4150	mTOR signaling pathway	26a, 27a, 130a
3SSCR004561	NM_214266	397504	PRKAA2	4910	Insulin signaling pathway	26a, 27a, 130a
3SSCR004561	NM_214266	397504	PRKAA2	4920	Adipocytokine signaling pathway	26a, 27a, 130a
3SSCR004561	NM_214266	397504	PRKAA2	5410	Hypertrophic cardiomyopathy (HCM)	26a, 27a, 130a
3SSCR004567	NM_213789	396688	COASY	770	Pantothenate and CoA biosynthesis	543
3SSCR004567	NM_213789	396688	COASY	1100	Metabolic pathways	543
3SSCR004572	NM_001038639	396665	TGFBR1	4010	MAPK signaling pathway	let-7a-g, let-7i, 22, 27a, 133a, 148a, 338-3p, 376c
3SSCR004572	NM_001038639	396665	TGFBR1	4060	Cytokine-cytokine receptor interaction	let-7a-g, let-7i, 22, 27a, 133a, 148a, 338-3p, 376c
3SSCR004572	NM_001038639	396665	TGFBR1	4144	Endocytosis	let-7a-g, let-7i, 22, 27a, 133a, 148a, 338-3p, 376c
3SSCR004572	NM_001038639	396665	TGFBR1	4350	TGF-beta signaling pathway	let-7a-g, let-7i, 22, 27a, 133a, 148a, 338-3p, 376c
3SSCR004572	NM_001038639	396665	TGFBR1	4380	Osteoclast differentiation	let-7a-g, let-7i, 22, 27a, 133a, 148a, 338-3p, 376c
3SSCR004572	NM_001038639	396665	TGFBR1	4520	Adherens junction	let-7a-g, let-7i, 22, 27a, 133a, 148a, 338-3p, 376c
3SSCR004572	NM_001038639	396665	TGFBR1	5142	Chagas disease (American trypanosomiasis)	let-7a-g, let-7i, 22, 27a, 133a, 148a, 338-3p, 376c
3SSCR004572	NM_001038639	396665	TGFBR1	5200	Pathways in cancer	let-7a-g, let-7i, 22, 27a, 133a, 148a, 338-3p, 376c
3SSCR004572	NM_001038639	396665	TGFBR1	5210	Colorectal cancer	let-7a-g, let-7i, 22, 27a, 133a, 148a, 338-3p, 376c
3SSCR004572	NM_001038639	396665	TGFBR1	5212	Pancreatic cancer	let-7a-g, let-7i, 22, 27a, 133a, 148a, 338-3p, 376c
3SSCR004572	NM_001038639	396665	TGFBR1	5220	Chronic myeloid leukemia	let-7a-g, let-7i, 22, 27a, 133a, 148a, 338-3p, 376c
3SSCR004580	NM_214329	397601	ARAF	4012	ErbB signaling pathway	24
3SSCR004580	NM_214329	397601	ARAF	4270	Vascular smooth muscle contraction	24
3SSCR004580	NM_214329	397601	ARAF	4650	Natural killer cell mediated cytotoxicity	24
3SSCR004580	NM_214329	397601	ARAF	4720	Long-term potentiation	24
3SSCR004580	NM_214329	397601	ARAF	4730	Long-term depression	24
3SSCR004580	NM_214329	397601	ARAF	4810	Regulation of actin cytoskeleton	24
3SSCR004580	NM_214329	397601	ARAF	4910	Insulin signaling pathway	24
3SSCR004580	NM_214329	397601	ARAF	4914	Progesterone-mediated oocyte maturation	24
3SSCR004580	NM_214329	397601	ARAF	5160	Hepatitis C	24
3SSCR004580	NM_214329	397601	ARAF	5200	Pathways in cancer	24
3SSCR004580	NM_214329	397601	ARAF	5210	Colorectal cancer	24
3SSCR004580	NM_214329	397601	ARAF	5211	Renal cell carcinoma	24
3SSCR004580	NM_214329	397601	ARAF	5212	Pancreatic cancer	24
3SSCR004580	NM_214329	397601	ARAF	5213	Endometrial cancer	24
3SSCR004580	NM_214329	397601	ARAF	5214	Glioma	24
3SSCR004580	NM_214329	397601	ARAF	5215	Prostate cancer	24
3SSCR004580	NM_214329	397601	ARAF	5218	Melanoma	24
3SSCR004580	NM_214329	397601	ARAF	5219	Bladder cancer	24
3SSCR004580	NM_214329	397601	ARAF	5220	Chronic myeloid leukemia	24
3SSCR004580	NM_214329	397601	ARAF	5221	Acute myeloid leukemia	24
3SSCR004580	NM_214329	397601	ARAF	5223	Non-small cell lung cancer	24
3SSCR004581	NM_214331	397604	HADH	62	Fatty acid elongation in mitochondria	1, 15a, 16, 206, 424
3SSCR004581	NM_214331	397604	HADH	71	Fatty acid metabolism	1, 15a, 16, 206, 424
3SSCR004581	NM_214331	397604	HADH	280	Valine, leucine and isoleucine degradation	1, 15a, 16, 206, 424
3SSCR004581	NM_214331	397604	HADH	310	Lysine degradation	1, 15a, 16, 206, 424
3SSCR004581	NM_214331	397604	HADH	380	Tryptophan metabolism	1, 15a, 16, 206, 424
3SSCR004581	NM_214331	397604	HADH	650	Butanoate metabolism	1, 15a, 16, 206, 424
3SSCR004581	NM_214331	397604	HADH	1100	Metabolic pathways	1, 15a, 16, 206, 424
3SSCR004591	NM_213865	396875	ATP2A2	4020	Calcium signaling pathway	let-7a-g, let-7i, 148a, 185, 376a, 381
3SSCR004591	NM_213865	396875	ATP2A2	4972	Pancreatic secretion	let-7a-g, let-7i, 148a, 185, 376a, 381
3SSCR004591	NM_213865	396875	ATP2A2	5010	Alzheimer's disease	let-7a-g, let-7i, 148a, 185, 376a, 381
3SSCR004594	NM_214381	397674	CAMK2D	4012	ErbB signaling pathway	16, 20a, 24, 106a, 130a, 143, 185
3SSCR004594	NM_214381	397674	CAMK2D	4020	Calcium signaling pathway	16, 20a, 24, 106a, 130a, 143, 185
3SSCR004594	NM_214381	397674	CAMK2D	4114	Oocyte meiosis	16, 20a, 24, 106a, 130a, 143, 185
3SSCR004594	NM_214381	397674	CAMK2D	4310	Wnt signaling pathway	16, 20a, 24, 106a, 130a, 143, 185
3SSCR004594	NM_214381	397674	CAMK2D	4720	Long-term potentiation	16, 20a, 24, 106a, 130a, 143, 185
3SSCR004594	NM_214381	397674	CAMK2D	4722	Neurotrophin signaling pathway	16, 20a, 24, 106a, 130a, 143, 185
3SSCR004594	NM_214381	397674	CAMK2D	4725	Cholinergic synapse	16, 20a, 24, 106a, 130a, 143, 185
3SSCR004594	NM_214381	397674	CAMK2D	4740	Olfactory transduction	16, 20a, 24, 106a, 130a, 143, 185
3SSCR004594	NM_214381	397674	CAMK2D	4912	GnRH signaling pathway	16, 20a, 24, 106a, 130a, 143, 185
3SSCR004594	NM_214381	397674	CAMK2D	4916	Melanogenesis	16, 20a, 24, 106a, 130a, 143, 185
3SSCR004594	NM_214381	397674	CAMK2D	4971	Gastric acid secretion	16, 20a, 24, 106a, 130a, 143, 185
3SSCR004594	NM_214381	397674	CAMK2D	5152	Tuberculosis	16, 20a, 24, 106a, 130a, 143, 185
3SSCR004594	NM_214381	397674	CAMK2D	5214	Glioma	16, 20a, 24, 106a, 130a, 143, 185
3SSCR004614	NM_001137620	414397	RPS16	3010	Ribosome	381
3SSCR004660	NM_213927	396967	GOT1	250	Alanine, aspartate and glutamate metabolism	24, 143, 376c, 543
3SSCR004660	NM_213927	396967	GOT1	270	Cysteine and methionine metabolism	24, 143, 376c, 543
3SSCR004660	NM_213927	396967	GOT1	330	Arginine and proline metabolism	24, 143, 376c, 543
3SSCR004660	NM_213927	396967	GOT1	350	Tyrosine metabolism	24, 143, 376c, 543
3SSCR004660	NM_213927	396967	GOT1	360	Phenylalanine metabolism	24, 143, 376c, 543
3SSCR004660	NM_213927	396967	GOT1	400	Phenylalanine, tyrosine and tryptophan biosynthesis	24, 143, 376c, 543
3SSCR004660	NM_213927	396967	GOT1	1100	Metabolic pathways	24, 143, 376c, 543
3SSCR004662	NM_001123199	100144526	STX16	4130	SNARE interactions in vesicular transport	24, 27a, 29a, 130a, 148a, 381, 543
3SSCR004682	NM_213978	397033	B2M	4612	Antigen processing and presentation	20a, 106a, 130a
3SSCR004703	NM_001097426	100037287	DDO	250	Alanine, aspartate and glutamate metabolism	543
3SSCR004703	NM_001097426	100037287	DDO	4146	Peroxisome	543
3SSCR004713	NM_214044	397109	DPYD	240	Pyrimidine metabolism	20a, 34a, 106a, 376a, 381, 543
3SSCR004713	NM_214044	397109	DPYD	410	beta-Alanine metabolism	20a, 34a, 106a, 376a, 381, 543
3SSCR004713	NM_214044	397109	DPYD	770	Pantothenate and CoA biosynthesis	20a, 34a, 106a, 376a, 381, 543
3SSCR004713	NM_214044	397109	DPYD	983	Drug metabolism - other enzymes	20a, 34a, 106a, 376a, 381, 543
3SSCR004713	NM_214044	397109	DPYD	1100	Metabolic pathways	20a, 34a, 106a, 376a, 381, 543
3SSCR004717	NM_001009578	494458	MSN	4670	Leukocyte transendothelial migration	let-7a-g, let-7i, 133a, 542-3p
3SSCR004717	NM_001009578	494458	MSN	4810	Regulation of actin cytoskeleton	let-7a-g, let-7i, 133a, 542-3p
3SSCR004717	NM_001009578	494458	MSN	5162	Measles	let-7a-g, let-7i, 133a, 542-3p
3SSCR004727	NM_214072	397142	SMAD4	4110	Cell cycle	20a, 26a, 27a, 34a, 106a, 130a, 376c
3SSCR004727	NM_214072	397142	SMAD4	4310	Wnt signaling pathway	20a, 26a, 27a, 34a, 106a, 130a, 376c
3SSCR004727	NM_214072	397142	SMAD4	4350	TGF-beta signaling pathway	20a, 26a, 27a, 34a, 106a, 130a, 376c
3SSCR004727	NM_214072	397142	SMAD4	4520	Adherens junction	20a, 26a, 27a, 34a, 106a, 130a, 376c
3SSCR004727	NM_214072	397142	SMAD4	5200	Pathways in cancer	20a, 26a, 27a, 34a, 106a, 130a, 376c
3SSCR004727	NM_214072	397142	SMAD4	5210	Colorectal cancer	20a, 26a, 27a, 34a, 106a, 130a, 376c
3SSCR004727	NM_214072	397142	SMAD4	5212	Pancreatic cancer	20a, 26a, 27a, 34a, 106a, 130a, 376c
3SSCR004727	NM_214072	397142	SMAD4	5220	Chronic myeloid leukemia	20a, 26a, 27a, 34a, 106a, 130a, 376c
3SSCR004742	NM_001037152	641362	ATG5	4140	Regulation of autophagy	20a, 34a, 106a, 338-3p, 376c, 381, 542-3p, 543
3SSCR004742	NM_001037152	641362	ATG5	4622	RIG-I-like receptor signaling pathway	20a, 34a, 106a, 338-3p, 376c, 381, 542-3p, 543
3SSCR004764	NM_214120	397217	F5	4610	Complement and coagulation cascades	26a, 376a, 543
3SSCR004791	NM_214007	397070	EGFR	4010	MAPK signaling pathway	27a, miR133a
3SSCR004791	NM_214007	397070	EGFR	4012	ErbB signaling pathway	27a, miR133a
3SSCR004791	NM_214007	397070	EGFR	4020	Calcium signaling pathway	27a, miR133a
3SSCR004791	NM_214007	397070	EGFR	4060	Cytokine-cytokine receptor interaction	27a, miR133a
3SSCR004791	NM_214007	397070	EGFR	4144	Endocytosis	27a, miR133a
3SSCR004791	NM_214007	397070	EGFR	4320	Dorso-ventral axis formation	27a, miR133a
3SSCR004791	NM_214007	397070	EGFR	4510	Focal adhesion	27a, miR133a
3SSCR004791	NM_214007	397070	EGFR	4520	Adherens junction	27a, miR133a
3SSCR004791	NM_214007	397070	EGFR	4540	Gap junction	27a, miR133a
3SSCR004791	NM_214007	397070	EGFR	4810	Regulation of actin cytoskeleton	27a, miR133a
3SSCR004791	NM_214007	397070	EGFR	4912	GnRH signaling pathway	27a, miR133a
3SSCR004791	NM_214007	397070	EGFR	5160	Hepatitis C	27a, miR133a
3SSCR004791	NM_214007	397070	EGFR	5200	Pathways in cancer	27a, miR133a
3SSCR004791	NM_214007	397070	EGFR	5212	Pancreatic cancer	27a, miR133a
3SSCR004791	NM_214007	397070	EGFR	5213	Endometrial cancer	27a, miR133a
3SSCR004791	NM_214007	397070	EGFR	5214	Glioma	27a, miR133a
3SSCR004791	NM_214007	397070	EGFR	5215	Prostate cancer	27a, miR133a
3SSCR004791	NM_214007	397070	EGFR	5218	Melanoma	27a, miR133a
3SSCR004791	NM_214007	397070	EGFR	5219	Bladder cancer	27a, miR133a
3SSCR004791	NM_214007	397070	EGFR	5223	Non-small cell lung cancer	27a, miR133a
3SSCR004799	NM_001129970	100170131	CYCS	4115	p53 signaling pathway	34a, 376a
3SSCR004799	NM_001129970	100170131	CYCS	4210	Apoptosis	34a, 376a
3SSCR004799	NM_001129970	100170131	CYCS	5010	Alzheimer's disease	34a, 376a
3SSCR004799	NM_001129970	100170131	CYCS	5012	Parkinson's disease	34a, 376a
3SSCR004799	NM_001129970	100170131	CYCS	5014	Amyotrophic lateral sclerosis (ALS)	34a, 376a
3SSCR004799	NM_001129970	100170131	CYCS	5016	Huntington's disease	34a, 376a
3SSCR004799	NM_001129970	100170131	CYCS	5145	Toxoplasmosis	34a, 376a
3SSCR004799	NM_001129970	100170131	CYCS	5152	Tuberculosis	34a, 376a
3SSCR004799	NM_001129970	100170131	CYCS	5164	Influenza A	34a, 376a
3SSCR004799	NM_001129970	100170131	CYCS	5200	Pathways in cancer	34a, 376a
3SSCR004799	NM_001129970	100170131	CYCS	5210	Colorectal cancer	34a, 376a
3SSCR004799	NM_001129970	100170131	CYCS	5222	Small cell lung cancer	34a, 376a
3SSCR004799	NM_001129970	100170131	CYCS	5416	Viral myocarditis	34a, 376a
3SSCR004800	NM_001004034	445521	HMGB1	3410	Base excision repair	22, 34a, 338-3p, 381
3SSCR004832	NM_001142832	100217381	MAT2B	270	Cysteine and methionine metabolism	20a, 106a, 130a, 133a, 338-3p, 381
3SSCR004832	NM_001142832	100217381	MAT2B	1100	Metabolic pathways	20a, 106a, 130a, 133a, 338-3p, 381
3SSCR004865	NM_213920	396957	DCN	4350	TGF-beta signaling pathway	let-7a-g, let-7i, 185, 376c, 381
3SSCR004886	NM_001143700	100233171	AGPAT3	561	Glycerolipid metabolism	15a, 16, 26a, 27a, 185, 376a, 381, 424, 543
3SSCR004886	NM_001143700	100233171	AGPAT3	564	Glycerophospholipid metabolism	15a, 16, 26a, 27a, 185, 376a, 381, 424, 543
3SSCR004886	NM_001143700	100233171	AGPAT3	1100	Metabolic pathways	15a, 16, 26a, 27a, 185, 376a, 381, 424, 543
3SSCR004893	NM_001143716	100233191	MAP2K1	4010	MAPK signaling pathway	15a, 16, 34a, 130a, 148a, 376a, 381, 424, 543, 542-3p
3SSCR004893	NM_001143716	100233191	MAP2K1	4012	ErbB signaling pathway	15a, 16, 34a, 130a, 148a, 376a, 381, 424, 543, 542-3p
3SSCR004893	NM_001143716	100233191	MAP2K1	4062	Chemokine signaling pathway	15a, 16, 34a, 130a, 148a, 376a, 381, 424, 543, 542-3p
3SSCR004893	NM_001143716	100233191	MAP2K1	4114	Oocyte meiosis	15a, 16, 34a, 130a, 148a, 376a, 381, 424, 543, 542-3p
3SSCR004893	NM_001143716	100233191	MAP2K1	4270	Vascular smooth muscle contraction	15a, 16, 34a, 130a, 148a, 376a, 381, 424, 543, 542-3p
3SSCR004893	NM_001143716	100233191	MAP2K1	4320	Dorso-ventral axis formation	15a, 16, 34a, 130a, 148a, 376a, 381, 424, 543, 542-3p
3SSCR004893	NM_001143716	100233191	MAP2K1	4370	VEGF signaling pathway	15a, 16, 34a, 130a, 148a, 376a, 381, 424, 543, 542-3p
3SSCR004893	NM_001143716	100233191	MAP2K1	4380	Osteoclast differentiation	15a, 16, 34a, 130a, 148a, 376a, 381, 424, 543, 542-3p
3SSCR004893	NM_001143716	100233191	MAP2K1	4510	Focal adhesion	15a, 16, 34a, 130a, 148a, 376a, 381, 424, 543, 542-3p
3SSCR004893	NM_001143716	100233191	MAP2K1	4540	Gap junction	15a, 16, 34a, 130a, 148a, 376a, 381, 424, 543, 542-3p
3SSCR004893	NM_001143716	100233191	MAP2K1	4620	Toll-like receptor signaling pathway	15a, 16, 34a, 130a, 148a, 376a, 381, 424, 543, 542-3p
3SSCR004893	NM_001143716	100233191	MAP2K1	4650	Natural killer cell mediated cytotoxicity	15a, 16, 34a, 130a, 148a, 376a, 381, 424, 543, 542-3p
3SSCR004893	NM_001143716	100233191	MAP2K1	4660	T cell receptor signaling pathway	15a, 16, 34a, 130a, 148a, 376a, 381, 424, 543, 542-3p
3SSCR004893	NM_001143716	100233191	MAP2K1	4662	B cell receptor signaling pathway	15a, 16, 34a, 130a, 148a, 376a, 381, 424, 543, 542-3p
3SSCR004893	NM_001143716	100233191	MAP2K1	4664	Fc epsilon RI signaling pathway	15a, 16, 34a, 130a, 148a, 376a, 381, 424, 543, 542-3p
3SSCR004893	NM_001143716	100233191	MAP2K1	4666	Fc gamma R-mediated phagocytosis	15a, 16, 34a, 130a, 148a, 376a, 381, 424, 543, 542-3p
3SSCR004893	NM_001143716	100233191	MAP2K1	4720	Long-term potentiation	15a, 16, 34a, 130a, 148a, 376a, 381, 424, 543, 542-3p
3SSCR004893	NM_001143716	100233191	MAP2K1	4722	Neurotrophin signaling pathway	15a, 16, 34a, 130a, 148a, 376a, 381, 424, 543, 542-3p
3SSCR004893	NM_001143716	100233191	MAP2K1	4725	Cholinergic synapse	15a, 16, 34a, 130a, 148a, 376a, 381, 424, 543, 542-3p
3SSCR004893	NM_001143716	100233191	MAP2K1	4730	Long-term depression	15a, 16, 34a, 130a, 148a, 376a, 381, 424, 543, 542-3p
3SSCR004893	NM_001143716	100233191	MAP2K1	4810	Regulation of actin cytoskeleton	15a, 16, 34a, 130a, 148a, 376a, 381, 424, 543, 542-3p
3SSCR004893	NM_001143716	100233191	MAP2K1	4910	Insulin signaling pathway	15a, 16, 34a, 130a, 148a, 376a, 381, 424, 543, 542-3p
3SSCR004893	NM_001143716	100233191	MAP2K1	4912	GnRH signaling pathway	15a, 16, 34a, 130a, 148a, 376a, 381, 424, 543, 542-3p
3SSCR004893	NM_001143716	100233191	MAP2K1	4914	Progesterone-mediated oocyte maturation	15a, 16, 34a, 130a, 148a, 376a, 381, 424, 543, 542-3p
3SSCR004893	NM_001143716	100233191	MAP2K1	4916	Melanogenesis	15a, 16, 34a, 130a, 148a, 376a, 381, 424, 543, 542-3p
3SSCR004893	NM_001143716	100233191	MAP2K1	5020	Prion diseases	15a, 16, 34a, 130a, 148a, 376a, 381, 424, 543, 542-3p
3SSCR004893	NM_001143716	100233191	MAP2K1	5164	Influenza A	15a, 16, 34a, 130a, 148a, 376a, 381, 424, 543, 542-3p
3SSCR004893	NM_001143716	100233191	MAP2K1	5200	Pathways in cancer	15a, 16, 34a, 130a, 148a, 376a, 381, 424, 543, 542-3p
3SSCR004893	NM_001143716	100233191	MAP2K1	5210	Colorectal cancer	15a, 16, 34a, 130a, 148a, 376a, 381, 424, 543, 542-3p
3SSCR004893	NM_001143716	100233191	MAP2K1	5211	Renal cell carcinoma	15a, 16, 34a, 130a, 148a, 376a, 381, 424, 543, 542-3p
3SSCR004893	NM_001143716	100233191	MAP2K1	5212	Pancreatic cancer	15a, 16, 34a, 130a, 148a, 376a, 381, 424, 543, 542-3p
3SSCR004893	NM_001143716	100233191	MAP2K1	5213	Endometrial cancer	15a, 16, 34a, 130a, 148a, 376a, 381, 424, 543, 542-3p
3SSCR004893	NM_001143716	100233191	MAP2K1	5214	Glioma	15a, 16, 34a, 130a, 148a, 376a, 381, 424, 543, 542-3p
3SSCR004893	NM_001143716	100233191	MAP2K1	5215	Prostate cancer	15a, 16, 34a, 130a, 148a, 376a, 381, 424, 543, 542-3p
3SSCR004893	NM_001143716	100233191	MAP2K1	5216	Thyroid cancer	15a, 16, 34a, 130a, 148a, 376a, 381, 424, 543, 542-3p
3SSCR004893	NM_001143716	100233191	MAP2K1	5218	Melanoma	15a, 16, 34a, 130a, 148a, 376a, 381, 424, 543, 542-3p
3SSCR004893	NM_001143716	100233191	MAP2K1	5219	Bladder cancer	15a, 16, 34a, 130a, 148a, 376a, 381, 424, 543, 542-3p
3SSCR004893	NM_001143716	100233191	MAP2K1	5220	Chronic myeloid leukemia	15a, 16, 34a, 130a, 148a, 376a, 381, 424, 543, 542-3p
3SSCR004893	NM_001143716	100233191	MAP2K1	5221	Acute myeloid leukemia	15a, 16, 34a, 130a, 148a, 376a, 381, 424, 543, 542-3p
3SSCR004893	NM_001143716	100233191	MAP2K1	5223	Non-small cell lung cancer	15a, 16, 34a, 130a, 148a, 376a, 381, 424, 543, 542-3p
3SSCR004904	NM_001144845	100240743	DDIT3	4010	MAPK signaling pathway	24, 376a, 381
3SSCR004904	NM_001144845	100240743	DDIT3	4141	Protein processing in endoplasmic reticulum	24, 376a, 381
3SSCR004909	NM_001113437	780403	LRRK2	5012	Parkinson's disease	130a, 376c, 381, 543
3SSCR004910	NM_213909	396944	GLUL	250	Alanine, aspartate and glutamate metabolism	let-7a-g, let-7i
3SSCR004910	NM_213909	396944	GLUL	330	Arginine and proline metabolism	let-7a-g, let-7i
3SSCR004910	NM_213909	396944	GLUL	910	Nitrogen metabolism	let-7a-g, let-7i
3SSCR004910	NM_213909	396944	GLUL	1100	Metabolic pathways	let-7a-g, let-7i
3SSCR004910	NM_213909	396944	GLUL	4724	Glutamatergic synapse	let-7a-g, let-7i
3SSCR004925	NM_001113047	100127351	CRAT	4146	Peroxisome	24
3SSCR004926	NM_213897	396931	ACADL	71	Fatty acid metabolism	503
3SSCR004926	NM_213897	396931	ACADL	1100	Metabolic pathways	503
3SSCR004926	NM_213897	396931	ACADL	3320	PPAR signaling pathway	503
3SSCR004928	NM_214039	397104	ACADM	71	Fatty acid metabolism	20a, 24, 26a, 106a, 381
3SSCR004928	NM_214039	397104	ACADM	280	Valine, leucine and isoleucine degradation	20a, 24, 26a, 106a, 381
3SSCR004928	NM_214039	397104	ACADM	410	beta-Alanine metabolism	20a, 24, 26a, 106a, 381
3SSCR004928	NM_214039	397104	ACADM	640	Propanoate metabolism	20a, 24, 26a, 106a, 381
3SSCR004928	NM_214039	397104	ACADM	1100	Metabolic pathways	20a, 24, 26a, 106a, 381
3SSCR004928	NM_214039	397104	ACADM	3320	PPAR signaling pathway	20a, 24, 26a, 106a, 381
