# Supplementary material for: Next-Generation Sequencing of the Porcine Skeletal Muscle Transcriptome for Computational Prediction of MicroRNA Gene Targets
Source: PLoS One. 2012 Jul 27;7(7):e42039. doi: 10.1371/journal.pone.0042039 (PMC3407067; doi:10.1371/journal.pone.0042039)
Supplement: Table S3 — 3′ UTR of genes targeted by highly abundant miRNA in porcine skeletal muscle as predicted by TargetScan. 3′ UTR expressed in porcine skeletal muscle (UTR_ID) were evaluated to computationally identify predicted miRNA binding sites by TargetScan (PREDICTED_miRNA_BINDING_SITES_TARGETSCAN). KEGG pathway (PATH_ID, PATHWAY_DESCRIPTION) was identified for each of the targeted genes (GENBANK ID, GENE_ID, GENE_SYMBOL) associated with the expressed 3′ UTR. (XLSX) [file pone.0042039.s003.xlsx]

## Sheet: Sheet1
Table S3
UTR_ID	GENBANK_ID	GENE_ID	GENE_SYMBOL	PATH_ID	PATHWAY_DESCRIPTION	PREDICTED_miRNA_BINDING_SITES_TARGETSCAN
3SSCR000007	NM_001001538	396802	OPRM1	4080	Neuroactive ligand-receptor interaction	22
3SSCR000020	NM_213853	396853	FOLR2	4144	Endocytosis	133abc, 148ab-3p, 22, 542-5p
3SSCR000026	NM_213889	396923	STAT2	5164	Influenza A	15abc, 185, 22, 24, 27abc, 338, 423a, 432, 503
3SSCR000026	NM_213889	396923	STAT2	4062	Chemokine signaling pathway	15abc, 185, 22, 24, 27abc, 338, 423a, 432, 503
3SSCR000026	NM_213889	396923	STAT2	4380	Osteoclast differentiation	15abc, 185, 22, 24, 27abc, 338, 423a, 432, 503
3SSCR000026	NM_213889	396923	STAT2	4630	Jak-STAT signaling pathway	15abc, 185, 22, 24, 27abc, 338, 423a, 432, 503
3SSCR000026	NM_213889	396923	STAT2	5160	Hepatitis C	15abc, 185, 22, 24, 27abc, 338, 423a, 432, 503
3SSCR000026	NM_213889	396923	STAT2	5162	Measles	15abc, 185, 22, 24, 27abc, 338, 423a, 432, 503
3SSCR000029	NM_214413	403104	CYP2B22	1100	Metabolic pathways	185, 24, 338, 542-5p, 744
3SSCR000029	NM_214413	403104	CYP2B22	590	Arachidonic acid metabolism	185, 24, 338, 542-5p, 744
3SSCR000029	NM_214413	403104	CYP2B22	830	Retinol metabolism	185, 24, 338, 542-5p, 744
3SSCR000029	NM_214413	403104	CYP2B22	980	Metabolism of xenobiotics by cytochrome P450	185, 24, 338, 542-5p, 744
3SSCR000029	NM_214413	403104	CYP2B22	982	Drug metabolism - cytochrome P450	185, 24, 338, 542-5p, 744
3SSCR000035	NM_213930	396970	H3F3A	5322	Systemic lupus erythematosus	22, 29abcd, 34ac, 744
3SSCR000038	NM_213960	397010	VDAC1	5164	Influenza A	338
3SSCR000038	NM_213960	397010	VDAC1	4020	Calcium signaling pathway	338
3SSCR000038	NM_213960	397010	VDAC1	5012	Parkinson's disease	338
3SSCR000038	NM_213960	397010	VDAC1	5016	Huntington's disease	338
3SSCR000040	NM_213983	397043	TBP10	3050	Proteasome	381
3SSCR000043	NM_213998	397059	GPIIB	5414	Dilated cardiomyopathy	24, 26ab
3SSCR000043	NM_213998	397059	GPIIB	4510	Focal adhesion	24, 26ab
3SSCR000043	NM_213998	397059	GPIIB	4512	ECM-receptor interaction	24, 26ab
3SSCR000043	NM_213998	397059	GPIIB	4640	Hematopoietic cell lineage	24, 26ab
3SSCR000043	NM_213998	397059	GPIIB	4810	Regulation of actin cytoskeleton	24, 26ab
3SSCR000043	NM_213998	397059	GPIIB	5200	Pathways in cancer	24, 26ab
3SSCR000043	NM_213998	397059	GPIIB	5222	Small cell lung cancer	24, 26ab
3SSCR000043	NM_213998	397059	GPIIB	5410	Hypertrophic cardiomyopathy (HCM)	24, 26ab
3SSCR000043	NM_213998	397059	GPIIB	5412	Arrhythmogenic right ventricular cardiomyopathy (ARVC)	24, 26ab
3SSCR000047	NM_214027	397092	OXTR	4080	Neuroactive ligand-receptor interaction	148ab-3p, 338, 423a
3SSCR000047	NM_214027	397092	OXTR	4020	Calcium signaling pathway	148ab-3p, 338, 423a
3SSCR000052	NM_214284	397528	SDC4	5144	Malaria	143, 15abc, 24, 503
3SSCR000052	NM_214284	397528	SDC4	4512	ECM-receptor interaction	143, 15abc, 24, 503
3SSCR000052	NM_214284	397528	SDC4	4514	Cell adhesion molecules (CAMs)	143, 15abc, 24, 503
3SSCR000055	NM_214088	397162	CCND2	5162	Measles	15abc, 185, 503
3SSCR000055	NM_214088	397162	CCND2	4110	Cell cycle	15abc, 185, 503
3SSCR000055	NM_214088	397162	CCND2	4115	p53 signaling pathway	15abc, 185, 503
3SSCR000055	NM_214088	397162	CCND2	4310	Wnt signaling pathway	15abc, 185, 503
3SSCR000055	NM_214088	397162	CCND2	4510	Focal adhesion	15abc, 185, 503
3SSCR000055	NM_214088	397162	CCND2	4630	Jak-STAT signaling pathway	15abc, 185, 503
3SSCR000064	NM_001001865	414912	SPI1	5221	Acute myeloid leukemia	126-3p, 148ab-3p, 1ab, 22, 27abc, 29abcd, 542-5p
3SSCR000064	NM_001001865	414912	SPI1	4380	Osteoclast differentiation	126-3p, 148ab-3p, 1ab, 22, 27abc, 29abcd, 542-5p
3SSCR000064	NM_001001865	414912	SPI1	5200	Pathways in cancer	126-3p, 148ab-3p, 1ab, 22, 27abc, 29abcd, 542-5p
3SSCR000073	NM_001012298	497236	SLC26A6	4978	Mineral absorption	148ab-3p, 185, 29abcd, 34ac, 423a
3SSCR000076	NM_001031781	595110	CCNG1	4115	p53 signaling pathway	130ac, 148ab-3p, 34ac
3SSCR000079	NM_001038001	414902	MITF	5218	Melanoma	148ab-3p, 15abc, 18ab, 199ab-3p, 24, 432, 450a, 503
3SSCR000079	NM_001038001	414902	MITF	4380	Osteoclast differentiation	148ab-3p, 15abc, 18ab, 199ab-3p, 24, 432, 450a, 503
3SSCR000079	NM_001038001	414902	MITF	4916	Melanogenesis	148ab-3p, 15abc, 18ab, 199ab-3p, 24, 432, 450a, 503
3SSCR000079	NM_001038001	414902	MITF	5200	Pathways in cancer	148ab-3p, 15abc, 18ab, 199ab-3p, 24, 432, 450a, 503
3SSCR000084	NM_001037965	654298	ID2	4350	TGF-beta signaling pathway	381
3SSCR000103	NM_001044612	733686	TUBB2A	4540	Gap junction	143, 18ab, 199ab-3p, 1ab, 24, 423a, 432, 542-5p
3SSCR000103	NM_001044612	733686	TUBB2A	4145	Phagosome	143, 18ab, 199ab-3p, 1ab, 24, 423a, 432, 542-5p
3SSCR000105	NM_001044604	733674	PON3	1100	Metabolic pathways	20a
3SSCR000109	NM_001044542	733592	RPL6	3010	Ribosome	199ab-3p, 338
3SSCR000119	NM_213987	397047	HBP15/L22	3010	Ribosome	130ac, 148ab-3p
3SSCR000123	NM_001044530	733576	BECN1	4140	Regulation of autophagy	143, 151-5p, 185, 22, 29abcd, 423a, 432, 542-5p, 744
3SSCR000127	NM_001011507	494565	LAMP-1	5152	Tuberculosis	151-5p, 20a
3SSCR000127	NM_001011507	494565	LAMP-1	4142	Lysosome	151-5p, 20a
3SSCR000127	NM_001011507	494565	LAMP-1	4145	Phagosome	151-5p, 20a
3SSCR000135	NM_001003924	445461	C1QA	5322	Systemic lupus erythematosus	15abc, 185, 20a, 22, 24, 27abc, 503
3SSCR000135	NM_001003924	445461	C1QA	4610	Complement and coagulation cascades	15abc, 185, 20a, 22, 24, 27abc, 503
3SSCR000135	NM_001003924	445461	C1QA	5020	Prion diseases	15abc, 185, 20a, 22, 24, 27abc, 503
3SSCR000135	NM_001003924	445461	C1QA	5133	Pertussis	15abc, 185, 20a, 22, 24, 27abc, 503
3SSCR000135	NM_001003924	445461	C1QA	5142	Chagas disease (American trypanosomiasis)	15abc, 185, 20a, 22, 24, 27abc, 503
3SSCR000135	NM_001003924	445461	C1QA	5150	Staphylococcus aureus infection	15abc, 185, 20a, 22, 24, 27abc, 503
3SSCR000136	NM_214243	397475	PPYR1	4080	Neuroactive ligand-receptor interaction	423a
3SSCR000141	NM_214206	397410	NPC2	4142	Lysosome	148ab-3p
3SSCR000145	NM_214306	397574	HSD17B4	4146	Peroxisome	338, 450a
3SSCR000145	NM_214306	397574	HSD17B4	120	Primary bile acid biosynthesis	338, 450a
3SSCR000145	NM_214306	397574	HSD17B4	1100	Metabolic pathways	338, 450a
3SSCR000148	NM_214323	397592	JUP	5412	Arrhythmogenic right ventricular cardiomyopathy (ARVC)	133abc, 151-5p, 185, 24, 34ac, 381, 423a
3SSCR000148	NM_214323	397592	JUP	5200	Pathways in cancer	133abc, 151-5p, 185, 24, 34ac, 381, 423a
3SSCR000148	NM_214323	397592	JUP	5221	Acute myeloid leukemia	133abc, 151-5p, 185, 24, 34ac, 381, 423a
3SSCR000149	NM_001001866	414913	CCS	5014	Amyotrophic lateral sclerosis (ALS)	133abc, 151-5p, 24
3SSCR000152	NM_214332	397605	GNB2L1	5162	Measles	133abc
3SSCR000158	NM_001001621	414374	CCR1	4062	Chemokine signaling pathway	133abc, 143, 185, 22, 29abcd, 338, 34ac, 432
3SSCR000158	NM_001001621	414374	CCR1	4060	Cytokine-cytokine receptor interaction	133abc, 143, 185, 22, 29abcd, 338, 34ac, 432
3SSCR000160	NM_001001622	414375	XCR1	4062	Chemokine signaling pathway	133abc, 143, 185, 22, 29abcd, 338, 34ac, 432
3SSCR000160	NM_001001622	414375	XCR1	4060	Cytokine-cytokine receptor interaction	133abc, 143, 185, 22, 29abcd, 338, 34ac, 432
3SSCR000162	NM_214348	397625	PSME3	5160	Hepatitis C	20a, 24
3SSCR000162	NM_214348	397625	PSME3	3050	Proteasome	20a, 24
3SSCR000162	NM_214348	397625	PSME3	4612	Antigen processing and presentation	20a, 24
3SSCR000163	NM_001001623	414376	CXCR6	4062	Chemokine signaling pathway	148ab-3p, 15abc, 185, 34ac
3SSCR000163	NM_001001623	414376	CXCR6	4060	Cytokine-cytokine receptor interaction	148ab-3p, 15abc, 185, 34ac
3SSCR000166	NM_001001587	414420	RPS28	3010	Ribosome	143
3SSCR000179	NM_214124	397227	CDKN2B	5222	Small cell lung cancer	130ac, 26ab, 376abd, 381, 432
3SSCR000179	NM_214124	397227	CDKN2B	4110	Cell cycle	130ac, 26ab, 376abd, 381, 432
3SSCR000179	NM_214124	397227	CDKN2B	4350	TGF-beta signaling pathway	130ac, 26ab, 376abd, 381, 432
3SSCR000179	NM_214124	397227	CDKN2B	5200	Pathways in cancer	130ac, 26ab, 376abd, 381, 432
3SSCR000183	NM_214092	397166	MS4A2	5310	Asthma	148ab-3p, 1ab, 27abc, 381
3SSCR000183	NM_214092	397166	MS4A2	4664	Fc epsilon RI signaling pathway	148ab-3p, 1ab, 27abc, 381
3SSCR000184	NM_214095	397172	CALCRL	4270	Vascular smooth muscle contraction	148ab-3p, 185, 376abd
3SSCR000184	NM_214095	397172	CALCRL	4080	Neuroactive ligand-receptor interaction	148ab-3p, 185, 376abd
3SSCR000185	NM_214006	397067	CD9	4640	Hematopoietic cell lineage	133abc
3SSCR000186	NM_214086	397160	CD34	4640	Hematopoietic cell lineage	148ab-3p, 432, 744
3SSCR000186	NM_214086	397160	CD34	4514	Cell adhesion molecules (CAMs)	148ab-3p, 432, 744
3SSCR000189	NM_214082	397155	RAMP2	4270	Vascular smooth muscle contraction	199ab-3p
3SSCR000197	NM_001039748	664652	OGT	514	Other types of O-glycan biosynthesis	130ac, 15abc, 18ab, 1ab, 24, 27abc, 34ac, 376abd, 450a
3SSCR000199	NM_001009576	494457	RDX	4810	Regulation of actin cytoskeleton	130ac, 133abc, 185, 1ab, 20a, 26ab, 27abc, 34ac, 376abd
3SSCR000200	NM_001014971	397533	COL5A1	5146	Amoebiasis	423a
3SSCR000200	NM_001014971	397533	COL5A1	4510	Focal adhesion	423a
3SSCR000200	NM_001014971	397533	COL5A1	4512	ECM-receptor interaction	423a
3SSCR000200	NM_001014971	397533	COL5A1	4974	Protein digestion and absorption	423a
3SSCR000201	NM_001044605	733677	CACNG1	5414	Dilated cardiomyopathy	15abc, 24, 423a, 503
3SSCR000201	NM_001044605	733677	CACNG1	4010	MAPK signaling pathway	15abc, 24, 423a, 503
3SSCR000201	NM_001044605	733677	CACNG1	4260	Cardiac muscle contraction	15abc, 24, 423a, 503
3SSCR000201	NM_001044605	733677	CACNG1	5410	Hypertrophic cardiomyopathy (HCM)	15abc, 24, 423a, 503
3SSCR000201	NM_001044605	733677	CACNG1	5412	Arrhythmogenic right ventricular cardiomyopathy (ARVC)	15abc, 24, 423a, 503
3SSCR000204	NM_001009582	494463	STMN1	4010	MAPK signaling pathway	143, 20a, 34ac
3SSCR000206	NM_001083931	100037269	SLC27A1	3320	PPAR signaling pathway	143, 1ab, 29abcd, 423a
3SSCR000208	NM_001044540	733590	MEF2C	4010	MAPK signaling pathway	1ab, 338, 432
3SSCR000210	NM_001097425	100037286	ARNTL	4710	Circadian rhythm - mammal	130ac, 133abc, 148ab-3p, 185, 20a, 22, 24, 26ab, 27abc, 381
3SSCR000224	NM_001097449	100037952	C6	5322	Systemic lupus erythematosus	143, 24, 338
3SSCR000224	NM_001097449	100037952	C6	4610	Complement and coagulation cascades	143, 24, 338
3SSCR000224	NM_001097449	100037952	C6	5020	Prion diseases	143, 24, 338
3SSCR000229	NM_001097507	100048934	WEE1B	4110	Cell cycle	130ac, 133abc, 15abc, 199ab-3p, 22, 26ab, 27abc, 29abcd, 338, 381, 487b
3SSCR000232	NM_001097475	100037991	NUDFV2	5016	Huntington's disease	34ac, 376abd
3SSCR000232	NM_001097475	100037991	NUDFV2	190	Oxidative phosphorylation	34ac, 376abd
3SSCR000232	NM_001097475	100037991	NUDFV2	1100	Metabolic pathways	34ac, 376abd
3SSCR000232	NM_001097475	100037991	NUDFV2	5010	Alzheimer's disease	34ac, 376abd
3SSCR000232	NM_001097475	100037991	NUDFV2	5012	Parkinson's disease	34ac, 376abd
3SSCR000237	NM_214259	397495	BDNF	5016	Huntington's disease	151-5p, 15abc, 1ab, 381
3SSCR000237	NM_214259	397495	BDNF	4010	MAPK signaling pathway	151-5p, 15abc, 1ab, 381
3SSCR000237	NM_214259	397495	BDNF	4722	Neurotrophin signaling pathway	151-5p, 15abc, 1ab, 381
3SSCR000238	NM_214107	397195	ADM	4270	Vascular smooth muscle contraction	130ac, 20a, 34ac, 432, 503
3SSCR000239	NM_213880	396913	C-JUN	5323	Rheumatoid arthritis	744
3SSCR000239	NM_213880	396913	C-JUN	4010	MAPK signaling pathway	744
3SSCR000239	NM_213880	396913	C-JUN	4012	ErbB signaling pathway	744
3SSCR000239	NM_213880	396913	C-JUN	4310	Wnt signaling pathway	744
3SSCR000239	NM_213880	396913	C-JUN	4380	Osteoclast differentiation	744
3SSCR000239	NM_213880	396913	C-JUN	4510	Focal adhesion	744
3SSCR000239	NM_213880	396913	C-JUN	4620	Toll-like receptor signaling pathway	744
3SSCR000239	NM_213880	396913	C-JUN	4660	T cell receptor signaling pathway	744
3SSCR000239	NM_213880	396913	C-JUN	4662	B cell receptor signaling pathway	744
3SSCR000239	NM_213880	396913	C-JUN	4722	Neurotrophin signaling pathway	744
3SSCR000239	NM_213880	396913	C-JUN	4912	GnRH signaling pathway	744
3SSCR000239	NM_213880	396913	C-JUN	5133	Pertussis	744
3SSCR000239	NM_213880	396913	C-JUN	5140	Leishmaniasis	744
3SSCR000239	NM_213880	396913	C-JUN	5142	Chagas disease (American trypanosomiasis)	744
3SSCR000239	NM_213880	396913	C-JUN	5164	Influenza A	744
3SSCR000239	NM_213880	396913	C-JUN	5200	Pathways in cancer	744
3SSCR000239	NM_213880	396913	C-JUN	5210	Colorectal cancer	744
3SSCR000239	NM_213880	396913	C-JUN	5211	Renal cell carcinoma	744
3SSCR000240	NM_001001638	414422	RPL11	3010	Ribosome	133abc, 148ab-3p, 185, 18ab, 20a, 24, 26ab, 27abc, 29abcd, 338, 34ac, 376abd, 381, 423a, 432, 542-5p
3SSCR000242	NM_214334	397607	RPS15	3010	Ribosome	199ab-3p, 22, 24
3SSCR000249	NM_214119	397212	DBI	3320	PPAR signaling pathway	133abc, 15abc, 185, 18ab, 1ab, 34ac, 376abd, 381, 503, 542-5p
3SSCR000250	NM_214280	397524	VCP	4141	Protein processing in endoplasmic reticulum	148ab-3p, 338, 34ac
3SSCR000254	NM_001001535	396725	DES	5414	Dilated cardiomyopathy	185, 18ab, 432
3SSCR000254	NM_001001535	396725	DES	5410	Hypertrophic cardiomyopathy (HCM)	185, 18ab, 432
3SSCR000254	NM_001001535	396725	DES	5412	Arrhythmogenic right ventricular cardiomyopathy (ARVC)	185, 18ab, 432
3SSCR000258	NM_001001636	414419	RPL32	3010	Ribosome	24
3SSCR000260	NM_213881	396914	CRY	1100	Metabolic pathways	381
3SSCR000260	NM_213881	396914	CRY	40	Pentose and glucuronate interconversions	381
3SSCR000280	NM_001098585	100049670	AP3B1	4142	Lysosome	20a
3SSCR000286	NM_214319	397588	PKR	5164	Influenza A	15abc, 18ab, 20a, 24, 29abcd, 381
3SSCR000286	NM_214319	397588	PKR	4141	Protein processing in endoplasmic reticulum	15abc, 18ab, 20a, 24, 29abcd, 381
3SSCR000286	NM_214319	397588	PKR	5160	Hepatitis C	15abc, 18ab, 20a, 24, 29abcd, 381
3SSCR000286	NM_214319	397588	PKR	5162	Measles	15abc, 18ab, 20a, 24, 29abcd, 381
3SSCR000288	NM_213964	397014	HDH	5016	Huntington's disease	151-5p, 185, 27abc, 338, 34ac, 423a, 744
3SSCR000293	NM_001005154	448810	MYC	5222	Small cell lung cancer	130ac, 148ab-3p, 381, 432
3SSCR000293	NM_001005154	448810	MYC	4010	MAPK signaling pathway	130ac, 148ab-3p, 381, 432
3SSCR000293	NM_001005154	448810	MYC	4012	ErbB signaling pathway	130ac, 148ab-3p, 381, 432
3SSCR000293	NM_001005154	448810	MYC	4110	Cell cycle	130ac, 148ab-3p, 381, 432
3SSCR000293	NM_001005154	448810	MYC	4310	Wnt signaling pathway	130ac, 148ab-3p, 381, 432
3SSCR000293	NM_001005154	448810	MYC	4350	TGF-beta signaling pathway	130ac, 148ab-3p, 381, 432
3SSCR000293	NM_001005154	448810	MYC	4630	Jak-STAT signaling pathway	130ac, 148ab-3p, 381, 432
3SSCR000293	NM_001005154	448810	MYC	5200	Pathways in cancer	130ac, 148ab-3p, 381, 432
3SSCR000293	NM_001005154	448810	MYC	5210	Colorectal cancer	130ac, 148ab-3p, 381, 432
3SSCR000293	NM_001005154	448810	MYC	5213	Endometrial cancer	130ac, 148ab-3p, 381, 432
3SSCR000293	NM_001005154	448810	MYC	5216	Thyroid cancer	130ac, 148ab-3p, 381, 432
3SSCR000293	NM_001005154	448810	MYC	5219	Bladder cancer	130ac, 148ab-3p, 381, 432
3SSCR000293	NM_001005154	448810	MYC	5220	Chronic myeloid leukemia	130ac, 148ab-3p, 381, 432
3SSCR000293	NM_001005154	448810	MYC	5221	Acute myeloid leukemia	130ac, 148ab-3p, 381, 432
3SSCR000296	NM_001097505	100048932	BTG2	3018	RNA degradation	143, 15abc, 185, 20a, 27abc, 29abcd, 34ac, 381, 423a, 450a
3SSCR000301	NM_001100193	100101926	EIF4A3	3040	Spliceosome	15abc, 1ab
3SSCR000301	NM_001100193	100101926	EIF4A3	3013	RNA transport	15abc, 1ab
3SSCR000301	NM_001100193	100101926	EIF4A3	3015	mRNA surveillance pathway	15abc, 1ab
3SSCR000302	NM_001100195	100101928	EIF4A2	3013	RNA transport	148ab-3p, 199ab-3p, 20a, 22, 381
3SSCR000303	NM_001100196	100101929	EIF4A1	3013	RNA transport	133abc, 143, 338, 381, 423a, 503
3SSCR000304	NM_001100191	100101924	EIF4E2	4910	Insulin signaling pathway	130ac, 151-5p, 15abc, 185, 22, 24, 29abcd, 338, 34ac, 423a, 503
3SSCR000304	NM_001100191	100101924	EIF4E2	3013	RNA transport	130ac, 151-5p, 15abc, 185, 22, 24, 29abcd, 338, 34ac, 423a, 503
3SSCR000304	NM_001100191	100101924	EIF4E2	4150	mTOR signaling pathway	130ac, 151-5p, 15abc, 185, 22, 24, 29abcd, 338, 34ac, 423a, 503
3SSCR000305	NM_001100192	100101925	PPP2R5A	4310	Wnt signaling pathway	133abc, 15abc, 26ab, 27abc, 34ac
3SSCR000305	NM_001100192	100101925	PPP2R5A	3015	mRNA surveillance pathway	133abc, 15abc, 26ab, 27abc, 34ac
3SSCR000305	NM_001100192	100101925	PPP2R5A	4114	Oocyte meiosis	133abc, 15abc, 26ab, 27abc, 34ac
3SSCR000308	NM_001101817	100124376	SKIV2L	3018	RNA degradation	148ab-3p
3SSCR000313	NM_213958	397007	TLR9	5162	Measles	151-5p, 24, 376abd, 423a, 542-5p
3SSCR000313	NM_213958	397007	TLR9	4620	Toll-like receptor signaling pathway	151-5p, 24, 376abd, 423a, 542-5p
3SSCR000313	NM_213958	397007	TLR9	5142	Chagas disease (American trypanosomiasis)	151-5p, 24, 376abd, 423a, 542-5p
3SSCR000313	NM_213958	397007	TLR9	5143	African trypanosomiasis	151-5p, 24, 376abd, 423a, 542-5p
3SSCR000313	NM_213958	397007	TLR9	5144	Malaria	151-5p, 24, 376abd, 423a, 542-5p
3SSCR000313	NM_213958	397007	TLR9	5152	Tuberculosis	151-5p, 24, 376abd, 423a, 542-5p
3SSCR000314	NM_214051	397118	DGAT	4975	Fat digestion and absorption	143, 338, 34ac, 423a, 432, 503
3SSCR000314	NM_214051	397118	DGAT	561	Glycerolipid metabolism	143, 338, 34ac, 423a, 432, 503
3SSCR000314	NM_214051	397118	DGAT	830	Retinol metabolism	143, 338, 34ac, 423a, 432, 503
3SSCR000314	NM_214051	397118	DGAT	1100	Metabolic pathways	143, 338, 34ac, 423a, 432, 503
3SSCR000316	NM_214213	397421	PLN	5414	Dilated cardiomyopathy	1ab
3SSCR000316	NM_214213	397421	PLN	4020	Calcium signaling pathway	1ab
3SSCR000317	NM_214221	397437	RHO	4744	Phototransduction	133abc, 143, 15abc, 18ab, 20a, 338, 376abd, 432
3SSCR000318	NM_214248	397480	HSD11B1	4960	Aldosterone-regulated sodium reabsorption	376abd
3SSCR000318	NM_214248	397480	HSD11B1	140	Steroid hormone biosynthesis	376abd
3SSCR000318	NM_214248	397480	HSD11B1	1100	Metabolic pathways	376abd
3SSCR000322	NM_001035535	641355	DSG1	5150	Staphylococcus aureus infection	133abc, 151-5p, 26ab, 376abd
3SSCR000325	NM_213984	397044	SUMO2	3013	RNA transport	26ab
3SSCR000329	NM_001097512	100048946	RNASEL	5164	Influenza A	15abc, 18ab, 199ab-3p, 20a, 24
3SSCR000329	NM_001097512	100048946	RNASEL	5160	Hepatitis C	15abc, 18ab, 199ab-3p, 20a, 24
3SSCR000331	NM_001037146	641351	RPSA	3010	Ribosome	15abc, 27abc, 338, 34ac, 503
3SSCR000332	NM_001105288	397531	COL5A3	5146	Amoebiasis	143, 148ab-3p, 185, 29abcd, 338
3SSCR000332	NM_001105288	397531	COL5A3	4510	Focal adhesion	143, 148ab-3p, 185, 29abcd, 338
3SSCR000332	NM_001105288	397531	COL5A3	4512	ECM-receptor interaction	143, 148ab-3p, 185, 29abcd, 338
3SSCR000332	NM_001105288	397531	COL5A3	4974	Protein digestion and absorption	143, 148ab-3p, 185, 29abcd, 338
3SSCR000333	NM_001105289	397532	COL5A2	5146	Amoebiasis	18ab, 1ab, 20a
3SSCR000333	NM_001105289	397532	COL5A2	4510	Focal adhesion	18ab, 1ab, 20a
3SSCR000333	NM_001105289	397532	COL5A2	4512	ECM-receptor interaction	18ab, 1ab, 20a
3SSCR000333	NM_001105289	397532	COL5A2	4974	Protein digestion and absorption	18ab, 1ab, 20a
3SSCR000339	NM_214335	397608	TPM4	5414	Dilated cardiomyopathy	148ab-3p, 199ab-3p, 381
3SSCR000339	NM_214335	397608	TPM4	4260	Cardiac muscle contraction	148ab-3p, 199ab-3p, 381
3SSCR000339	NM_214335	397608	TPM4	5410	Hypertrophic cardiomyopathy (HCM)	148ab-3p, 199ab-3p, 381
3SSCR000348	NM_001001631	414387	ICAM-2	4650	Natural killer cell mediated cytotoxicity	18ab, 1ab, 22, 338, 376abd, 423a, 432
3SSCR000348	NM_001001631	414387	ICAM-2	4514	Cell adhesion molecules (CAMs)	18ab, 1ab, 22, 338, 376abd, 423a, 432
3SSCR000349	NM_001001861	414904	CXCL2	4062	Chemokine signaling pathway	27abc, 381
3SSCR000349	NM_001001861	414904	CXCL2	4060	Cytokine-cytokine receptor interaction	27abc, 381
3SSCR000350	NM_001038694	448980	ACSL4	4920	Adipocytokine signaling pathway	133abc, 151-5p, 18ab, 1ab, 20a, 26ab, 376abd, 432, 450a
3SSCR000350	NM_001038694	448980	ACSL4	71	Fatty acid metabolism	133abc, 151-5p, 18ab, 1ab, 20a, 26ab, 376abd, 432, 450a
3SSCR000350	NM_001038694	448980	ACSL4	1100	Metabolic pathways	133abc, 151-5p, 18ab, 1ab, 20a, 26ab, 376abd, 432, 450a
3SSCR000350	NM_001038694	448980	ACSL4	3320	PPAR signaling pathway	133abc, 151-5p, 18ab, 1ab, 20a, 26ab, 376abd, 432, 450a
3SSCR000350	NM_001038694	448980	ACSL4	4146	Peroxisome	133abc, 151-5p, 18ab, 1ab, 20a, 26ab, 376abd, 432, 450a
3SSCR000354	NM_001001618	414371	CCR5	5145	Toxoplasmosis	148ab-3p, 18ab, 199ab-3p, 1ab, 29abcd, 34ac, 432
3SSCR000354	NM_001001618	414371	CCR5	4060	Cytokine-cytokine receptor interaction	148ab-3p, 18ab, 199ab-3p, 1ab, 29abcd, 34ac, 432
3SSCR000354	NM_001001618	414371	CCR5	4062	Chemokine signaling pathway	148ab-3p, 18ab, 199ab-3p, 1ab, 29abcd, 34ac, 432
3SSCR000354	NM_001001618	414371	CCR5	4144	Endocytosis	148ab-3p, 18ab, 199ab-3p, 1ab, 29abcd, 34ac, 432
3SSCR000356	NM_001099929	397449	CREB1	5215	Prostate cancer	185, 1ab, 26ab
3SSCR000356	NM_001099929	397449	CREB1	4380	Osteoclast differentiation	185, 1ab, 26ab
3SSCR000356	NM_001099929	397449	CREB1	4612	Antigen processing and presentation	185, 1ab, 26ab
3SSCR000356	NM_001099929	397449	CREB1	4725	Cholinergic synapse	185, 1ab, 26ab
3SSCR000356	NM_001099929	397449	CREB1	4916	Melanogenesis	185, 1ab, 26ab
3SSCR000356	NM_001099929	397449	CREB1	4962	Vasopressin-regulated water reabsorption	185, 1ab, 26ab
3SSCR000356	NM_001099929	397449	CREB1	5016	Huntington's disease	185, 1ab, 26ab
3SSCR000356	NM_001099929	397449	CREB1	5152	Tuberculosis	185, 1ab, 26ab
3SSCR000366	NM_001099936	100101473	BTG1	3018	RNA degradation	130ac, 18ab, 22, 27abc, 381
3SSCR000369	NM_213982	397042	CD47	4512	ECM-receptor interaction	185, 1ab, 29abcd, 34ac
3SSCR000374	NM_001110426	100126288	PEX6	4146	Peroxisome	20a, 26ab
3SSCR000378	NM_001097432	100037294	IL6ST	4630	Jak-STAT signaling pathway	143, 24, 338, 503
3SSCR000378	NM_001097432	100037294	IL6ST	4060	Cytokine-cytokine receptor interaction	143, 24, 338, 503
3SSCR000382	NM_213817	396752	IRG6	5164	Influenza A	22
3SSCR000388	NM_001039747	664651	SUV39H2	310	Lysine degradation	381
3SSCR000389	NM_213861	396868	IL2	5332	Graft-versus-host disease	15abc, 185, 22, 24, 27abc, 338, 423a, 432, 503
3SSCR000389	NM_213861	396868	IL2	4060	Cytokine-cytokine receptor interaction	15abc, 185, 22, 24, 27abc, 338, 423a, 432, 503
3SSCR000389	NM_213861	396868	IL2	4630	Jak-STAT signaling pathway	15abc, 185, 22, 24, 27abc, 338, 423a, 432, 503
3SSCR000389	NM_213861	396868	IL2	4660	T cell receptor signaling pathway	15abc, 185, 22, 24, 27abc, 338, 423a, 432, 503
3SSCR000389	NM_213861	396868	IL2	4672	Intestinal immune network for IgA production	15abc, 185, 22, 24, 27abc, 338, 423a, 432, 503
3SSCR000389	NM_213861	396868	IL2	4940	Type I diabetes mellitus	15abc, 185, 22, 24, 27abc, 338, 423a, 432, 503
3SSCR000389	NM_213861	396868	IL2	5142	Chagas disease (American trypanosomiasis)	15abc, 185, 22, 24, 27abc, 338, 423a, 432, 503
3SSCR000389	NM_213861	396868	IL2	5162	Measles	15abc, 185, 22, 24, 27abc, 338, 423a, 432, 503
3SSCR000389	NM_213861	396868	IL2	5320	Autoimmune thyroid disease	15abc, 185, 22, 24, 27abc, 338, 423a, 432, 503
3SSCR000389	NM_213861	396868	IL2	5330	Allograft rejection	15abc, 185, 22, 24, 27abc, 338, 423a, 432, 503
3SSCR000393	NM_001031779	595105	CASP8	5416	Viral myocarditis	15abc, 1ab, 24, 26ab, 503
3SSCR000393	NM_001031779	595105	CASP8	4115	p53 signaling pathway	15abc, 1ab, 24, 26ab, 503
3SSCR000393	NM_001031779	595105	CASP8	4210	Apoptosis	15abc, 1ab, 24, 26ab, 503
3SSCR000393	NM_001031779	595105	CASP8	4620	Toll-like receptor signaling pathway	15abc, 1ab, 24, 26ab, 503
3SSCR000393	NM_001031779	595105	CASP8	4621	NOD-like receptor signaling pathway	15abc, 1ab, 24, 26ab, 503
3SSCR000393	NM_001031779	595105	CASP8	4622	RIG-I-like receptor signaling pathway	15abc, 1ab, 24, 26ab, 503
3SSCR000393	NM_001031779	595105	CASP8	5010	Alzheimer's disease	15abc, 1ab, 24, 26ab, 503
3SSCR000393	NM_001031779	595105	CASP8	5016	Huntington's disease	15abc, 1ab, 24, 26ab, 503
3SSCR000393	NM_001031779	595105	CASP8	5142	Chagas disease (American trypanosomiasis)	15abc, 1ab, 24, 26ab, 503
3SSCR000393	NM_001031779	595105	CASP8	5145	Toxoplasmosis	15abc, 1ab, 24, 26ab, 503
3SSCR000393	NM_001031779	595105	CASP8	5152	Tuberculosis	15abc, 1ab, 24, 26ab, 503
3SSCR000393	NM_001031779	595105	CASP8	5200	Pathways in cancer	15abc, 1ab, 24, 26ab, 503
3SSCR000394	NM_214028	397093	INHBA	4350	TGF-beta signaling pathway	199ab-3p, 20a, 376abd, 381
3SSCR000394	NM_214028	397093	INHBA	4060	Cytokine-cytokine receptor interaction	199ab-3p, 20a, 376abd, 381
3SSCR000395	NM_214077	397149	PRKAG3	5410	Hypertrophic cardiomyopathy (HCM)	22, 338
3SSCR000395	NM_214077	397149	PRKAG3	4910	Insulin signaling pathway	22, 338
3SSCR000395	NM_214077	397149	PRKAG3	4920	Adipocytokine signaling pathway	22, 338
3SSCR000397	NM_001001642	414426	PRKAG1	5410	Hypertrophic cardiomyopathy (HCM)	143, 29abcd, 34ac, 423a
3SSCR000397	NM_001001642	414426	PRKAG1	4910	Insulin signaling pathway	143, 29abcd, 34ac, 423a
3SSCR000397	NM_001001642	414426	PRKAG1	4920	Adipocytokine signaling pathway	143, 29abcd, 34ac, 423a
3SSCR000398	NM_001111258	100126864	IFNGR2	5164	Influenza A	22
3SSCR000398	NM_001111258	100126864	IFNGR2	4060	Cytokine-cytokine receptor interaction	22
3SSCR000398	NM_001111258	100126864	IFNGR2	4380	Osteoclast differentiation	22
3SSCR000398	NM_001111258	100126864	IFNGR2	4630	Jak-STAT signaling pathway	22
3SSCR000398	NM_001111258	100126864	IFNGR2	4650	Natural killer cell mediated cytotoxicity	22
3SSCR000398	NM_001111258	100126864	IFNGR2	5140	Leishmaniasis	22
3SSCR000398	NM_001111258	100126864	IFNGR2	5142	Chagas disease (American trypanosomiasis)	22
3SSCR000398	NM_001111258	100126864	IFNGR2	5145	Toxoplasmosis	22
3SSCR000398	NM_001111258	100126864	IFNGR2	5152	Tuberculosis	22
3SSCR000398	NM_001111258	100126864	IFNGR2	5162	Measles	22
3SSCR000399	NM_001101816	100113467	CDK5R1	5010	Alzheimer's disease	148ab-3p, 15abc, 26ab, 27abc, 376abd, 450a, 503
3SSCR000410	NM_213753	396592	TSPO	4080	Neuroactive ligand-receptor interaction	143, 185, 22, 26ab, 338, 34ac, 376abd
3SSCR000415	NM_213867	396880	IL8	5323	Rheumatoid arthritis	34ac
3SSCR000415	NM_213867	396880	IL8	4060	Cytokine-cytokine receptor interaction	34ac
3SSCR000415	NM_213867	396880	IL8	4062	Chemokine signaling pathway	34ac
3SSCR000415	NM_213867	396880	IL8	4620	Toll-like receptor signaling pathway	34ac
3SSCR000415	NM_213867	396880	IL8	4621	NOD-like receptor signaling pathway	34ac
3SSCR000415	NM_213867	396880	IL8	4622	RIG-I-like receptor signaling pathway	34ac
3SSCR000415	NM_213867	396880	IL8	5133	Pertussis	34ac
3SSCR000415	NM_213867	396880	IL8	5142	Chagas disease (American trypanosomiasis)	34ac
3SSCR000415	NM_213867	396880	IL8	5144	Malaria	34ac
3SSCR000415	NM_213867	396880	IL8	5146	Amoebiasis	34ac
3SSCR000415	NM_213867	396880	IL8	5160	Hepatitis C	34ac
3SSCR000415	NM_213867	396880	IL8	5164	Influenza A	34ac
3SSCR000415	NM_213867	396880	IL8	5200	Pathways in cancer	34ac
3SSCR000415	NM_213867	396880	IL8	5219	Bladder cancer	34ac
3SSCR000420	NM_001113062	100127468	CRH	4730	Long-term depression	20a
3SSCR000420	NM_001113062	100127468	CRH	4080	Neuroactive ligand-receptor interaction	20a
3SSCR000421	NM_213969	397020	TNFRSF1A	5164	Influenza A	15abc, 24, 29abcd, 744
3SSCR000421	NM_213969	397020	TNFRSF1A	4010	MAPK signaling pathway	15abc, 24, 29abcd, 744
3SSCR000421	NM_213969	397020	TNFRSF1A	4060	Cytokine-cytokine receptor interaction	15abc, 24, 29abcd, 744
3SSCR000421	NM_213969	397020	TNFRSF1A	4210	Apoptosis	15abc, 24, 29abcd, 744
3SSCR000421	NM_213969	397020	TNFRSF1A	4380	Osteoclast differentiation	15abc, 24, 29abcd, 744
3SSCR000421	NM_213969	397020	TNFRSF1A	4920	Adipocytokine signaling pathway	15abc, 24, 29abcd, 744
3SSCR000421	NM_213969	397020	TNFRSF1A	5010	Alzheimer's disease	15abc, 24, 29abcd, 744
3SSCR000421	NM_213969	397020	TNFRSF1A	5014	Amyotrophic lateral sclerosis (ALS)	15abc, 24, 29abcd, 744
3SSCR000421	NM_213969	397020	TNFRSF1A	5142	Chagas disease (American trypanosomiasis)	15abc, 24, 29abcd, 744
3SSCR000421	NM_213969	397020	TNFRSF1A	5145	Toxoplasmosis	15abc, 24, 29abcd, 744
3SSCR000421	NM_213969	397020	TNFRSF1A	5152	Tuberculosis	15abc, 24, 29abcd, 744
3SSCR000421	NM_213969	397020	TNFRSF1A	5160	Hepatitis C	15abc, 24, 29abcd, 744
3SSCR000422	NM_001101814	397553	NR1H3	5160	Hepatitis C	1ab
3SSCR000422	NM_001101814	397553	NR1H3	3320	PPAR signaling pathway	1ab
3SSCR000424	NM_214316	397584	CDKN1B	5220	Chronic myeloid leukemia	148ab-3p, 24
3SSCR000424	NM_214316	397584	CDKN1B	4110	Cell cycle	148ab-3p, 24
3SSCR000424	NM_214316	397584	CDKN1B	5162	Measles	148ab-3p, 24
3SSCR000424	NM_214316	397584	CDKN1B	5200	Pathways in cancer	148ab-3p, 24
3SSCR000424	NM_214316	397584	CDKN1B	5215	Prostate cancer	148ab-3p, 24
3SSCR000425	NM_214324	397595	GCG	4080	Neuroactive ligand-receptor interaction	148ab-3p, 185, 22, 34ac, 376abd, 381, 744
3SSCR000426	NM_001113288	100127440	TAS1R3	4973	Carbohydrate digestion and absorption	24
3SSCR000426	NM_001113288	100127440	TAS1R3	4742	Taste transduction	24
3SSCR000430	NM_001007196	492314	TAC3	4080	Neuroactive ligand-receptor interaction	130ac, 20a
3SSCR000431	NM_001031797	595129	FADD	5200	Pathways in cancer	133abc, 15abc, 18ab, 381, 503
3SSCR000431	NM_001031797	595129	FADD	4210	Apoptosis	133abc, 15abc, 18ab, 381, 503
3SSCR000431	NM_001031797	595129	FADD	4620	Toll-like receptor signaling pathway	133abc, 15abc, 18ab, 381, 503
3SSCR000431	NM_001031797	595129	FADD	4622	RIG-I-like receptor signaling pathway	133abc, 15abc, 18ab, 381, 503
3SSCR000431	NM_001031797	595129	FADD	5010	Alzheimer's disease	133abc, 15abc, 18ab, 381, 503
3SSCR000431	NM_001031797	595129	FADD	5142	Chagas disease (American trypanosomiasis)	133abc, 15abc, 18ab, 381, 503
3SSCR000431	NM_001031797	595129	FADD	5152	Tuberculosis	133abc, 15abc, 18ab, 381, 503
3SSCR000434	NM_214230	397460	TNC	4512	ECM-receptor interaction	15abc, 24
3SSCR000434	NM_214230	397460	TNC	4510	Focal adhesion	15abc, 24
3SSCR000437	NM_001001619	414372	CCR2	4062	Chemokine signaling pathway	34ac
3SSCR000437	NM_001001619	414372	CCR2	4060	Cytokine-cytokine receptor interaction	34ac
3SSCR000447	NM_214128	397241	PPP3CA	5152	Tuberculosis	15abc, 20a, 338, 381, 503
3SSCR000447	NM_214128	397241	PPP3CA	4010	MAPK signaling pathway	15abc, 20a, 338, 381, 503
3SSCR000447	NM_214128	397241	PPP3CA	4020	Calcium signaling pathway	15abc, 20a, 338, 381, 503
3SSCR000447	NM_214128	397241	PPP3CA	4114	Oocyte meiosis	15abc, 20a, 338, 381, 503
3SSCR000447	NM_214128	397241	PPP3CA	4210	Apoptosis	15abc, 20a, 338, 381, 503
3SSCR000447	NM_214128	397241	PPP3CA	4310	Wnt signaling pathway	15abc, 20a, 338, 381, 503
3SSCR000447	NM_214128	397241	PPP3CA	4360	Axon guidance	15abc, 20a, 338, 381, 503
3SSCR000447	NM_214128	397241	PPP3CA	4370	VEGF signaling pathway	15abc, 20a, 338, 381, 503
3SSCR000447	NM_214128	397241	PPP3CA	4380	Osteoclast differentiation	15abc, 20a, 338, 381, 503
3SSCR000447	NM_214128	397241	PPP3CA	4650	Natural killer cell mediated cytotoxicity	15abc, 20a, 338, 381, 503
3SSCR000447	NM_214128	397241	PPP3CA	4660	T cell receptor signaling pathway	15abc, 20a, 338, 381, 503
3SSCR000447	NM_214128	397241	PPP3CA	4662	B cell receptor signaling pathway	15abc, 20a, 338, 381, 503
3SSCR000447	NM_214128	397241	PPP3CA	4720	Long-term potentiation	15abc, 20a, 338, 381, 503
3SSCR000447	NM_214128	397241	PPP3CA	4724	Glutamatergic synapse	15abc, 20a, 338, 381, 503
3SSCR000447	NM_214128	397241	PPP3CA	5010	Alzheimer's disease	15abc, 20a, 338, 381, 503
3SSCR000447	NM_214128	397241	PPP3CA	5014	Amyotrophic lateral sclerosis (ALS)	15abc, 20a, 338, 381, 503
3SSCR000448	NM_214393	397686	IFNA1	5320	Autoimmune thyroid disease	376abd
3SSCR000448	NM_214393	397686	IFNA1	4060	Cytokine-cytokine receptor interaction	376abd
3SSCR000448	NM_214393	397686	IFNA1	4140	Regulation of autophagy	376abd
3SSCR000448	NM_214393	397686	IFNA1	4620	Toll-like receptor signaling pathway	376abd
3SSCR000448	NM_214393	397686	IFNA1	4622	RIG-I-like receptor signaling pathway	376abd
3SSCR000448	NM_214393	397686	IFNA1	4623	Cytosolic DNA-sensing pathway	376abd
3SSCR000448	NM_214393	397686	IFNA1	4630	Jak-STAT signaling pathway	376abd
3SSCR000448	NM_214393	397686	IFNA1	4650	Natural killer cell mediated cytotoxicity	376abd
3SSCR000448	NM_214393	397686	IFNA1	5152	Tuberculosis	376abd
3SSCR000448	NM_214393	397686	IFNA1	5160	Hepatitis C	376abd
3SSCR000448	NM_214393	397686	IFNA1	5162	Measles	376abd
3SSCR000448	NM_214393	397686	IFNA1	5164	Influenza A	376abd
3SSCR000451	NM_001025218	574054	ATP5G1	5016	Huntington's disease	15abc, 338, 432
3SSCR000451	NM_001025218	574054	ATP5G1	190	Oxidative phosphorylation	15abc, 338, 432
3SSCR000451	NM_001025218	574054	ATP5G1	1100	Metabolic pathways	15abc, 338, 432
3SSCR000451	NM_001025218	574054	ATP5G1	5010	Alzheimer's disease	15abc, 338, 432
3SSCR000451	NM_001025218	574054	ATP5G1	5012	Parkinson's disease	15abc, 338, 432
3SSCR000459	NM_001008686	494013	CD3G	5162	Measles	34ac
3SSCR000459	NM_001008686	494013	CD3G	4640	Hematopoietic cell lineage	34ac
3SSCR000459	NM_001008686	494013	CD3G	4660	T cell receptor signaling pathway	34ac
3SSCR000459	NM_001008686	494013	CD3G	5142	Chagas disease (American trypanosomiasis)	34ac
3SSCR000471	NM_001114671	100136900	KEAP1	4120	Ubiquitin mediated proteolysis	133abc, 151-5p, 20a, 432
3SSCR000474	NM_001097461	100037966	SOCS2	4930	Type II diabetes mellitus	130ac, 143, 148ab-3p, 1ab, 20a, 22, 29abcd, 338, 34ac
3SSCR000474	NM_001097461	100037966	SOCS2	4630	Jak-STAT signaling pathway	130ac, 143, 148ab-3p, 1ab, 20a, 22, 29abcd, 338, 34ac
3SSCR000474	NM_001097461	100037966	SOCS2	4910	Insulin signaling pathway	130ac, 143, 148ab-3p, 1ab, 20a, 22, 29abcd, 338, 34ac
3SSCR000478	NM_001104956	100125555	LY96	5145	Toxoplasmosis	22, 24, 338
3SSCR000478	NM_001104956	100125555	LY96	4620	Toll-like receptor signaling pathway	22, 24, 338
3SSCR000478	NM_001104956	100125555	LY96	5133	Pertussis	22, 24, 338
3SSCR000480	NM_214137	397260	SMAD3	5212	Pancreatic cancer	143, 29abcd, 376abd
3SSCR000480	NM_214137	397260	SMAD3	4110	Cell cycle	143, 29abcd, 376abd
3SSCR000480	NM_214137	397260	SMAD3	4144	Endocytosis	143, 29abcd, 376abd
3SSCR000480	NM_214137	397260	SMAD3	4310	Wnt signaling pathway	143, 29abcd, 376abd
3SSCR000480	NM_214137	397260	SMAD3	4350	TGF-beta signaling pathway	143, 29abcd, 376abd
3SSCR000480	NM_214137	397260	SMAD3	4520	Adherens junction	143, 29abcd, 376abd
3SSCR000480	NM_214137	397260	SMAD3	5142	Chagas disease (American trypanosomiasis)	143, 29abcd, 376abd
3SSCR000480	NM_214137	397260	SMAD3	5200	Pathways in cancer	143, 29abcd, 376abd
3SSCR000480	NM_214137	397260	SMAD3	5210	Colorectal cancer	143, 29abcd, 376abd
3SSCR000482	NM_214020	397083	EGF	5223	Non-small cell lung cancer	130ac, 143, 148ab-3p, 15abc, 27abc, 34ac, 423a
3SSCR000482	NM_214020	397083	EGF	4010	MAPK signaling pathway	130ac, 143, 148ab-3p, 15abc, 27abc, 34ac, 423a
3SSCR000482	NM_214020	397083	EGF	4012	ErbB signaling pathway	130ac, 143, 148ab-3p, 15abc, 27abc, 34ac, 423a
3SSCR000482	NM_214020	397083	EGF	4060	Cytokine-cytokine receptor interaction	130ac, 143, 148ab-3p, 15abc, 27abc, 34ac, 423a
3SSCR000482	NM_214020	397083	EGF	4144	Endocytosis	130ac, 143, 148ab-3p, 15abc, 27abc, 34ac, 423a
3SSCR000482	NM_214020	397083	EGF	4510	Focal adhesion	130ac, 143, 148ab-3p, 15abc, 27abc, 34ac, 423a
3SSCR000482	NM_214020	397083	EGF	4540	Gap junction	130ac, 143, 148ab-3p, 15abc, 27abc, 34ac, 423a
3SSCR000482	NM_214020	397083	EGF	4810	Regulation of actin cytoskeleton	130ac, 143, 148ab-3p, 15abc, 27abc, 34ac, 423a
3SSCR000482	NM_214020	397083	EGF	5160	Hepatitis C	130ac, 143, 148ab-3p, 15abc, 27abc, 34ac, 423a
3SSCR000482	NM_214020	397083	EGF	5200	Pathways in cancer	130ac, 143, 148ab-3p, 15abc, 27abc, 34ac, 423a
3SSCR000482	NM_214020	397083	EGF	5212	Pancreatic cancer	130ac, 143, 148ab-3p, 15abc, 27abc, 34ac, 423a
3SSCR000482	NM_214020	397083	EGF	5213	Endometrial cancer	130ac, 143, 148ab-3p, 15abc, 27abc, 34ac, 423a
3SSCR000482	NM_214020	397083	EGF	5214	Glioma	130ac, 143, 148ab-3p, 15abc, 27abc, 34ac, 423a
3SSCR000482	NM_214020	397083	EGF	5215	Prostate cancer	130ac, 143, 148ab-3p, 15abc, 27abc, 34ac, 423a
3SSCR000482	NM_214020	397083	EGF	5218	Melanoma	130ac, 143, 148ab-3p, 15abc, 27abc, 34ac, 423a
3SSCR000482	NM_214020	397083	EGF	5219	Bladder cancer	130ac, 143, 148ab-3p, 15abc, 27abc, 34ac, 423a
3SSCR000487	NM_214155	397302	CD247	5142	Chagas disease (American trypanosomiasis)	1ab, 432
3SSCR000487	NM_214155	397302	CD247	4650	Natural killer cell mediated cytotoxicity	1ab, 432
3SSCR000487	NM_214155	397302	CD247	4660	T cell receptor signaling pathway	1ab, 432
3SSCR000501	NM_001123042	100144588	SLC3A1	4974	Protein digestion and absorption	15abc, 1ab, 20a, 376abd, 381, 423a
3SSCR000510	NM_001123204	445520	TN-X	4512	ECM-receptor interaction	22, 29abcd, 423a
3SSCR000510	NM_001123204	445520	TN-X	4510	Focal adhesion	22, 29abcd, 423a
3SSCR000518	NM_001123183	100141305	RAD54L	3440	Homologous recombination	432
3SSCR000519	NM_001123122	100141311	H2AFZ	5322	Systemic lupus erythematosus	27abc
3SSCR000520	NM_001123159	396825	PDE4A	230	Purine metabolism	338
3SSCR000521	NM_001123091	100125375	CAV2	5100	Bacterial invasion of epithelial cells	1ab, 26ab, 376abd, 542-5p
3SSCR000521	NM_001123091	100125375	CAV2	4144	Endocytosis	1ab, 26ab, 376abd, 542-5p
3SSCR000521	NM_001123091	100125375	CAV2	4510	Focal adhesion	1ab, 26ab, 376abd, 542-5p
3SSCR000526	NM_001123205	100144440	TOB1	3018	RNA degradation	126-3p, 15abc, 22, 423a, 503
3SSCR000527	NM_001123193	100144439	SADC	1100	Metabolic pathways	432
3SSCR000527	NM_001123193	100144439	SADC	330	Arginine and proline metabolism	432
3SSCR000532	NM_001123079	100141400	ATG4D	4140	Regulation of autophagy	34ac
3SSCR000538	NM_001078663	780404	PARK7	5012	Parkinson's disease	143, 18ab, 381
3SSCR000540	NM_001113702	100135031	SLA-2	5416	Viral myocarditis	15abc, 22
3SSCR000540	NM_001113702	100135031	SLA-2	4144	Endocytosis	15abc, 22
3SSCR000540	NM_001113702	100135031	SLA-2	4145	Phagosome	15abc, 22
3SSCR000540	NM_001113702	100135031	SLA-2	4514	Cell adhesion molecules (CAMs)	15abc, 22
3SSCR000540	NM_001113702	100135031	SLA-2	4612	Antigen processing and presentation	15abc, 22
3SSCR000540	NM_001113702	100135031	SLA-2	4650	Natural killer cell mediated cytotoxicity	15abc, 22
3SSCR000540	NM_001113702	100135031	SLA-2	4940	Type I diabetes mellitus	15abc, 22
3SSCR000540	NM_001113702	100135031	SLA-2	5320	Autoimmune thyroid disease	15abc, 22
3SSCR000540	NM_001113702	100135031	SLA-2	5330	Allograft rejection	15abc, 22
3SSCR000540	NM_001113702	100135031	SLA-2	5332	Graft-versus-host disease	15abc, 22
3SSCR000542	NM_001110421	100037972	SLC7A7	4974	Protein digestion and absorption	22, 27abc
3SSCR000547	NM_214170	397347	CD59	4640	Hematopoietic cell lineage	20a
3SSCR000547	NM_214170	397347	CD59	4610	Complement and coagulation cascades	20a
3SSCR000553	NM_001030533	503546	SLC4A4	4976	Bile secretion	22, 26ab
3SSCR000553	NM_001030533	503546	SLC4A4	4964	Proximal tubule bicarbonate reclamation	22, 26ab
3SSCR000553	NM_001030533	503546	SLC4A4	4972	Pancreatic secretion	22, 26ab
3SSCR000556	NM_213937	396977	FAU	3010	Ribosome	338381
3SSCR000560	NM_001001266	397417	MT1A	4978	Mineral absorption	130ac, 143, 15abc, 20a
3SSCR000561	NM_214211	397418	UBA52	3010	Ribosome	130ac, 148ab-3p
3SSCR000562	NM_001114062	100135044	SLA-DQA	5416	Viral myocarditis	130ac
3SSCR000562	NM_001114062	100135044	SLA-DQA	4145	Phagosome	130ac
3SSCR000562	NM_001114062	100135044	SLA-DQA	4514	Cell adhesion molecules (CAMs)	130ac
3SSCR000562	NM_001114062	100135044	SLA-DQA	4612	Antigen processing and presentation	130ac
3SSCR000562	NM_001114062	100135044	SLA-DQA	4672	Intestinal immune network for IgA production	130ac
3SSCR000562	NM_001114062	100135044	SLA-DQA	4940	Type I diabetes mellitus	130ac
3SSCR000562	NM_001114062	100135044	SLA-DQA	5140	Leishmaniasis	130ac
3SSCR000562	NM_001114062	100135044	SLA-DQA	5145	Toxoplasmosis	130ac
3SSCR000562	NM_001114062	100135044	SLA-DQA	5150	Staphylococcus aureus infection	130ac
3SSCR000562	NM_001114062	100135044	SLA-DQA	5152	Tuberculosis	130ac
3SSCR000562	NM_001114062	100135044	SLA-DQA	5164	Influenza A	130ac
3SSCR000562	NM_001114062	100135044	SLA-DQA	5310	Asthma	130ac
3SSCR000562	NM_001114062	100135044	SLA-DQA	5320	Autoimmune thyroid disease	130ac
3SSCR000562	NM_001114062	100135044	SLA-DQA	5322	Systemic lupus erythematosus	130ac
3SSCR000562	NM_001114062	100135044	SLA-DQA	5323	Rheumatoid arthritis	130ac
3SSCR000562	NM_001114062	100135044	SLA-DQA	5330	Allograft rejection	130ac
3SSCR000562	NM_001114062	100135044	SLA-DQA	5332	Graft-versus-host disease	130ac
3SSCR000571	NM_213846	396844	BNP	4270	Vascular smooth muscle contraction	143
3SSCR000574	NM_214190	397387	THRA	4080	Neuroactive ligand-receptor interaction	29abcd, 423a
3SSCR000579	NM_214269	397509	KITLG	5200	Pathways in cancer	143, 26ab
3SSCR000579	NM_214269	397509	KITLG	4060	Cytokine-cytokine receptor interaction	143, 26ab
3SSCR000579	NM_214269	397509	KITLG	4640	Hematopoietic cell lineage	143, 26ab
3SSCR000579	NM_214269	397509	KITLG	4916	Melanogenesis	143, 26ab
3SSCR000580	NM_214273	397515	GNRHR	4912	GnRH signaling pathway	26ab, 503
3SSCR000580	NM_214273	397515	GNRHR	4080	Neuroactive ligand-receptor interaction	26ab, 503
3SSCR000584	NM_214022	397086	TNF	5414	Dilated cardiomyopathy	126-3p, 133abc, 20a, 22, 27abc, 34ac, 376abd, 423a, 487b
3SSCR000584	NM_214022	397086	TNF	4010	MAPK signaling pathway	126-3p, 133abc, 20a, 22, 27abc, 34ac, 376abd, 423a, 487b
3SSCR000584	NM_214022	397086	TNF	4060	Cytokine-cytokine receptor interaction	126-3p, 133abc, 20a, 22, 27abc, 34ac, 376abd, 423a, 487b
3SSCR000584	NM_214022	397086	TNF	4210	Apoptosis	126-3p, 133abc, 20a, 22, 27abc, 34ac, 376abd, 423a, 487b
3SSCR000584	NM_214022	397086	TNF	4350	TGF-beta signaling pathway	126-3p, 133abc, 20a, 22, 27abc, 34ac, 376abd, 423a, 487b
3SSCR000584	NM_214022	397086	TNF	4380	Osteoclast differentiation	126-3p, 133abc, 20a, 22, 27abc, 34ac, 376abd, 423a, 487b
3SSCR000584	NM_214022	397086	TNF	4612	Antigen processing and presentation	126-3p, 133abc, 20a, 22, 27abc, 34ac, 376abd, 423a, 487b
3SSCR000584	NM_214022	397086	TNF	4620	Toll-like receptor signaling pathway	126-3p, 133abc, 20a, 22, 27abc, 34ac, 376abd, 423a, 487b
3SSCR000584	NM_214022	397086	TNF	4621	NOD-like receptor signaling pathway	126-3p, 133abc, 20a, 22, 27abc, 34ac, 376abd, 423a, 487b
3SSCR000584	NM_214022	397086	TNF	4622	RIG-I-like receptor signaling pathway	126-3p, 133abc, 20a, 22, 27abc, 34ac, 376abd, 423a, 487b
3SSCR000584	NM_214022	397086	TNF	4640	Hematopoietic cell lineage	126-3p, 133abc, 20a, 22, 27abc, 34ac, 376abd, 423a, 487b
3SSCR000584	NM_214022	397086	TNF	4650	Natural killer cell mediated cytotoxicity	126-3p, 133abc, 20a, 22, 27abc, 34ac, 376abd, 423a, 487b
3SSCR000584	NM_214022	397086	TNF	4660	T cell receptor signaling pathway	126-3p, 133abc, 20a, 22, 27abc, 34ac, 376abd, 423a, 487b
3SSCR000584	NM_214022	397086	TNF	4664	Fc epsilon RI signaling pathway	126-3p, 133abc, 20a, 22, 27abc, 34ac, 376abd, 423a, 487b
3SSCR000584	NM_214022	397086	TNF	4920	Adipocytokine signaling pathway	126-3p, 133abc, 20a, 22, 27abc, 34ac, 376abd, 423a, 487b
3SSCR000584	NM_214022	397086	TNF	4930	Type II diabetes mellitus	126-3p, 133abc, 20a, 22, 27abc, 34ac, 376abd, 423a, 487b
3SSCR000584	NM_214022	397086	TNF	4940	Type I diabetes mellitus	126-3p, 133abc, 20a, 22, 27abc, 34ac, 376abd, 423a, 487b
3SSCR000584	NM_214022	397086	TNF	5010	Alzheimer's disease	126-3p, 133abc, 20a, 22, 27abc, 34ac, 376abd, 423a, 487b
3SSCR000584	NM_214022	397086	TNF	5014	Amyotrophic lateral sclerosis (ALS)	126-3p, 133abc, 20a, 22, 27abc, 34ac, 376abd, 423a, 487b
3SSCR000584	NM_214022	397086	TNF	5133	Pertussis	126-3p, 133abc, 20a, 22, 27abc, 34ac, 376abd, 423a, 487b
3SSCR000584	NM_214022	397086	TNF	5140	Leishmaniasis	126-3p, 133abc, 20a, 22, 27abc, 34ac, 376abd, 423a, 487b
3SSCR000584	NM_214022	397086	TNF	5142	Chagas disease (American trypanosomiasis)	126-3p, 133abc, 20a, 22, 27abc, 34ac, 376abd, 423a, 487b
3SSCR000584	NM_214022	397086	TNF	5143	African trypanosomiasis	126-3p, 133abc, 20a, 22, 27abc, 34ac, 376abd, 423a, 487b
3SSCR000584	NM_214022	397086	TNF	5144	Malaria	126-3p, 133abc, 20a, 22, 27abc, 34ac, 376abd, 423a, 487b
3SSCR000584	NM_214022	397086	TNF	5145	Toxoplasmosis	126-3p, 133abc, 20a, 22, 27abc, 34ac, 376abd, 423a, 487b
3SSCR000584	NM_214022	397086	TNF	5146	Amoebiasis	126-3p, 133abc, 20a, 22, 27abc, 34ac, 376abd, 423a, 487b
3SSCR000584	NM_214022	397086	TNF	5152	Tuberculosis	126-3p, 133abc, 20a, 22, 27abc, 34ac, 376abd, 423a, 487b
3SSCR000584	NM_214022	397086	TNF	5160	Hepatitis C	126-3p, 133abc, 20a, 22, 27abc, 34ac, 376abd, 423a, 487b
3SSCR000584	NM_214022	397086	TNF	5164	Influenza A	126-3p, 133abc, 20a, 22, 27abc, 34ac, 376abd, 423a, 487b
3SSCR000584	NM_214022	397086	TNF	5310	Asthma	126-3p, 133abc, 20a, 22, 27abc, 34ac, 376abd, 423a, 487b
3SSCR000584	NM_214022	397086	TNF	5322	Systemic lupus erythematosus	126-3p, 133abc, 20a, 22, 27abc, 34ac, 376abd, 423a, 487b
3SSCR000584	NM_214022	397086	TNF	5323	Rheumatoid arthritis	126-3p, 133abc, 20a, 22, 27abc, 34ac, 376abd, 423a, 487b
3SSCR000584	NM_214022	397086	TNF	5330	Allograft rejection	126-3p, 133abc, 20a, 22, 27abc, 34ac, 376abd, 423a, 487b
3SSCR000584	NM_214022	397086	TNF	5332	Graft-versus-host disease	126-3p, 133abc, 20a, 22, 27abc, 34ac, 376abd, 423a, 487b
3SSCR000584	NM_214022	397086	TNF	5410	Hypertrophic cardiomyopathy (HCM)	126-3p, 133abc, 20a, 22, 27abc, 34ac, 376abd, 423a, 487b
3SSCR000590	NM_001128439	641345	SNAI2	4520	Adherens junction	148ab-3p, 15abc, 24, 26ab, 27abc, 376abd, 381, 432, 503
3SSCR000594	NM_001128457	100144769	PRPF19	4120	Ubiquitin mediated proteolysis	199ab-3p
3SSCR000594	NM_001128457	100144769	PRPF19	3040	Spliceosome	199ab-3p
3SSCR000595	NM_001128440	733595	SLC11A2	4142	Lysosome	151-5p, 15abc, 199ab-3p, 20a, 22, 26ab, 27abc, 381
3SSCR000595	NM_001128440	733595	SLC11A2	4978	Mineral absorption	151-5p, 15abc, 199ab-3p, 20a, 22, 26ab, 27abc, 381
3SSCR000600	NM_001128469	100145895	ISG15	4622	RIG-I-like receptor signaling pathway	148ab-3p, 18ab, 20a, 24, 34ac, 381, 432
3SSCR000611	NM_001004043	445532	COFILIN	5133	Pertussis	130ac, 148ab-3p, 27abc
3SSCR000611	NM_001004043	445532	COFILIN	4360	Axon guidance	130ac, 148ab-3p, 27abc
3SSCR000611	NM_001004043	445532	COFILIN	4666	Fc gamma R-mediated phagocytosis	130ac, 148ab-3p, 27abc
3SSCR000611	NM_001004043	445532	COFILIN	4810	Regulation of actin cytoskeleton	130ac, 148ab-3p, 27abc
3SSCR000617	NM_001129805	399527	CPT1A	4920	Adipocytokine signaling pathway	148ab-3p, 27abc, 338, 34ac, 376abd, 450a, 487b
3SSCR000617	NM_001129805	399527	CPT1A	71	Fatty acid metabolism	148ab-3p, 27abc, 338, 34ac, 376abd, 450a, 487b
3SSCR000617	NM_001129805	399527	CPT1A	3320	PPAR signaling pathway	148ab-3p, 27abc, 338, 34ac, 376abd, 450a, 487b
3SSCR000621	NM_001129946	396613	CCL5	5323	Rheumatoid arthritis	143, 26ab
3SSCR000621	NM_001129946	396613	CCL5	4060	Cytokine-cytokine receptor interaction	143, 26ab
3SSCR000621	NM_001129946	396613	CCL5	4062	Chemokine signaling pathway	143, 26ab
3SSCR000621	NM_001129946	396613	CCL5	4620	Toll-like receptor signaling pathway	143, 26ab
3SSCR000621	NM_001129946	396613	CCL5	4621	NOD-like receptor signaling pathway	143, 26ab
3SSCR000621	NM_001129946	396613	CCL5	4623	Cytosolic DNA-sensing pathway	143, 26ab
3SSCR000621	NM_001129946	396613	CCL5	5020	Prion diseases	143, 26ab
3SSCR000621	NM_001129946	396613	CCL5	5142	Chagas disease (American trypanosomiasis)	143, 26ab
3SSCR000621	NM_001129946	396613	CCL5	5164	Influenza A	143, 26ab
3SSCR000637	NM_001001632	414388	TPM3	5414	Dilated cardiomyopathy	133abc, 143, 15abc, 185, 1ab, 22, 29abcd, 338, 34ac, 423a, 744
3SSCR000637	NM_001001632	414388	TPM3	4260	Cardiac muscle contraction	133abc, 143, 15abc, 185, 1ab, 22, 29abcd, 338, 34ac, 423a, 744
3SSCR000637	NM_001001632	414388	TPM3	5200	Pathways in cancer	133abc, 143, 15abc, 185, 1ab, 22, 29abcd, 338, 34ac, 423a, 744
3SSCR000637	NM_001001632	414388	TPM3	5216	Thyroid cancer	133abc, 143, 15abc, 185, 1ab, 22, 29abcd, 338, 34ac, 423a, 744
3SSCR000637	NM_001001632	414388	TPM3	5410	Hypertrophic cardiomyopathy (HCM)	133abc, 143, 15abc, 185, 1ab, 22, 29abcd, 338, 34ac, 423a, 744
3SSCR000645	XM_001925942	100154202	MAP3K4	4912	GnRH signaling pathway	148ab-3p, 1ab, 24, 744
3SSCR000645	XM_001925942	100154202	MAP3K4	4010	MAPK signaling pathway	148ab-3p, 1ab, 24, 744
3SSCR000652	XM_001926440	100154319	SOD2	5016	Huntington's disease	151-5p, 15abc, 199ab-3p, 20a, 22
3SSCR000652	XM_001926440	100154319	SOD2	4146	Peroxisome	151-5p, 15abc, 199ab-3p, 20a, 22
3SSCR000668	XM_001928969	100154567	NUP43	3013	RNA transport	1ab, 20a, 24
3SSCR000674	XM_001924312	100153726	PEX3	4146	Peroxisome	148ab-3p
3SSCR000681	XM_001926129	397541	PTGS1	1100	Metabolic pathways	148ab-3p, 22
3SSCR000681	XM_001926129	397541	PTGS1	590	Arachidonic acid metabolism	148ab-3p, 22
3SSCR000703	XM_001926575	414416	RPL12	3010	Ribosome	148ab-3p, 18ab
3SSCR000712	XM_001928100	100153921	DNM1	4144	Endocytosis	22, 423a
3SSCR000712	XM_001928100	100153921	DNM1	4666	Fc gamma R-mediated phagocytosis	22, 423a
3SSCR000712	XM_001928100	100153921	DNM1	4961	Endocrine and other factor-regulated calcium reabsorption	22, 423a
3SSCR000712	XM_001928100	100153921	DNM1	5100	Bacterial invasion of epithelial cells	22, 423a
3SSCR000713	XM_001928122	100153921	DNM1	5100	Bacterial invasion of epithelial cells	22, 423a
3SSCR000713	XM_001928122	100153921	DNM1	4144	Endocytosis	22, 423a
3SSCR000713	XM_001928122	100153921	DNM1	4666	Fc gamma R-mediated phagocytosis	22, 423a
3SSCR000713	XM_001928122	100153921	DNM1	4961	Endocrine and other factor-regulated calcium reabsorption	22, 423a
3SSCR000726	XM_001928828	100153500	NUP188	3013	RNA transport	185, 22
3SSCR000727	XM_001928922	100156344	SH3GLB2	4144	Endocytosis	15abc, 20a, 26ab
3SSCR000750	XM_001924851	100155820	TXNL4A	3040	Spliceosome	143, 26ab
3SSCR000767	XM_001925267	100152737	UGCG	1100	Metabolic pathways	133abc, 148ab-3p, 151-5p, 18ab, 199ab-3p, 1ab, 34ac, 376abd, 381
3SSCR000767	XM_001925267	100152737	UGCG	600	Sphingolipid metabolism	133abc, 148ab-3p, 151-5p, 18ab, 199ab-3p, 1ab, 34ac, 376abd, 381
3SSCR000773	XM_001928928	100154379	ATP6V1G1	5323	Rheumatoid arthritis	15abc, 487b
3SSCR000773	XM_001928928	100154379	ATP6V1G1	190	Oxidative phosphorylation	15abc, 487b
3SSCR000773	XM_001928928	100154379	ATP6V1G1	1100	Metabolic pathways	15abc, 487b
3SSCR000773	XM_001928928	100154379	ATP6V1G1	4145	Phagosome	15abc, 487b
3SSCR000773	XM_001928928	100154379	ATP6V1G1	4966	Collecting duct acid secretion	15abc, 487b
3SSCR000806	XM_001929006	100152421	EXOSC3	3018	RNA degradation	133abc, 185, 20a, 24, 26ab, 29abcd, 381
3SSCR000833	XM_001926437	100154484	RCL1	3008	Ribosome biogenesis in eukaryotes	432
3SSCR000835	XM_001924679	100155691	AK3L1	240	Pyrimidine metabolism	148ab-3p, 199ab-3p, 29abcd, 423a
3SSCR000836	XM_001927070	397003	SLC1A1	4974	Protein digestion and absorption	143, 185, 20a, 22, 376abd, 381
3SSCR000836	XM_001927070	397003	SLC1A1	4724	Glutamatergic synapse	143, 185, 20a, 22, 376abd, 381
3SSCR000862	XM_001924848	100152637	PKC	4530	Tight junction	15abc
3SSCR000862	XM_001924848	100152637	PKC	4270	Vascular smooth muscle contraction	15abc
3SSCR000867	XM_001926034	396729	TEK	5323	Rheumatoid arthritis	130ac, 133abc
3SSCR000879	XM_001927317	100153724	IFN-ALPHA-8	5320	Autoimmune thyroid disease	376abd
3SSCR000879	XM_001927317	100153724	IFN-ALPHA-8	4060	Cytokine-cytokine receptor interaction	376abd
3SSCR000879	XM_001927317	100153724	IFN-ALPHA-8	4140	Regulation of autophagy	376abd
3SSCR000879	XM_001927317	100153724	IFN-ALPHA-8	4620	Toll-like receptor signaling pathway	376abd
3SSCR000879	XM_001927317	100153724	IFN-ALPHA-8	4622	RIG-I-like receptor signaling pathway	376abd
3SSCR000879	XM_001927317	100153724	IFN-ALPHA-8	4623	Cytosolic DNA-sensing pathway	376abd
3SSCR000879	XM_001927317	100153724	IFN-ALPHA-8	4630	Jak-STAT signaling pathway	376abd
3SSCR000879	XM_001927317	100153724	IFN-ALPHA-8	4650	Natural killer cell mediated cytotoxicity	376abd
3SSCR000879	XM_001927317	100153724	IFN-ALPHA-8	5152	Tuberculosis	376abd
3SSCR000879	XM_001927317	100153724	IFN-ALPHA-8	5160	Hepatitis C	376abd
3SSCR000879	XM_001927317	100153724	IFN-ALPHA-8	5162	Measles	376abd
3SSCR000879	XM_001927317	100153724	IFN-ALPHA-8	5164	Influenza A	376abd
3SSCR000880	XM_001927328	100157766	IFN-ALPHA-9	5320	Autoimmune thyroid disease	376abd
3SSCR000880	XM_001927328	100157766	IFN-ALPHA-9	4060	Cytokine-cytokine receptor interaction	376abd
3SSCR000880	XM_001927328	100157766	IFN-ALPHA-9	4140	Regulation of autophagy	376abd
3SSCR000880	XM_001927328	100157766	IFN-ALPHA-9	4620	Toll-like receptor signaling pathway	376abd
3SSCR000880	XM_001927328	100157766	IFN-ALPHA-9	4622	RIG-I-like receptor signaling pathway	376abd
3SSCR000880	XM_001927328	100157766	IFN-ALPHA-9	4623	Cytosolic DNA-sensing pathway	376abd
3SSCR000880	XM_001927328	100157766	IFN-ALPHA-9	4630	Jak-STAT signaling pathway	376abd
3SSCR000880	XM_001927328	100157766	IFN-ALPHA-9	4650	Natural killer cell mediated cytotoxicity	376abd
3SSCR000880	XM_001927328	100157766	IFN-ALPHA-9	5152	Tuberculosis	376abd
3SSCR000880	XM_001927328	100157766	IFN-ALPHA-9	5160	Hepatitis C	376abd
3SSCR000880	XM_001927328	100157766	IFN-ALPHA-9	5162	Measles	376abd
3SSCR000880	XM_001927328	100157766	IFN-ALPHA-9	5164	Influenza A	376abd
3SSCR000881	XM_001927857	100152100	IFN-ALPHA-13	5320	Autoimmune thyroid disease	376abd
3SSCR000881	XM_001927857	100152100	IFN-ALPHA-13	4060	Cytokine-cytokine receptor interaction	376abd
3SSCR000881	XM_001927857	100152100	IFN-ALPHA-13	4140	Regulation of autophagy	376abd
3SSCR000881	XM_001927857	100152100	IFN-ALPHA-13	4620	Toll-like receptor signaling pathway	376abd
3SSCR000881	XM_001927857	100152100	IFN-ALPHA-13	4622	RIG-I-like receptor signaling pathway	376abd
3SSCR000881	XM_001927857	100152100	IFN-ALPHA-13	4623	Cytosolic DNA-sensing pathway	376abd
3SSCR000881	XM_001927857	100152100	IFN-ALPHA-13	4630	Jak-STAT signaling pathway	376abd
3SSCR000881	XM_001927857	100152100	IFN-ALPHA-13	4650	Natural killer cell mediated cytotoxicity	376abd
3SSCR000881	XM_001927857	100152100	IFN-ALPHA-13	5152	Tuberculosis	376abd
3SSCR000881	XM_001927857	100152100	IFN-ALPHA-13	5160	Hepatitis C	376abd
3SSCR000881	XM_001927857	100152100	IFN-ALPHA-13	5162	Measles	376abd
3SSCR000881	XM_001927857	100152100	IFN-ALPHA-13	5164	Influenza A	376abd
3SSCR000882	XM_001927995	100152504	IFN-ALPHA-15	5320	Autoimmune thyroid disease	376abd
3SSCR000882	XM_001927995	100152504	IFN-ALPHA-15	4060	Cytokine-cytokine receptor interaction	376abd
3SSCR000882	XM_001927995	100152504	IFN-ALPHA-15	4140	Regulation of autophagy	376abd
3SSCR000882	XM_001927995	100152504	IFN-ALPHA-15	4620	Toll-like receptor signaling pathway	376abd
3SSCR000882	XM_001927995	100152504	IFN-ALPHA-15	4622	RIG-I-like receptor signaling pathway	376abd
3SSCR000882	XM_001927995	100152504	IFN-ALPHA-15	4623	Cytosolic DNA-sensing pathway	376abd
3SSCR000882	XM_001927995	100152504	IFN-ALPHA-15	4630	Jak-STAT signaling pathway	376abd
3SSCR000882	XM_001927995	100152504	IFN-ALPHA-15	4650	Natural killer cell mediated cytotoxicity	376abd
3SSCR000882	XM_001927995	100152504	IFN-ALPHA-15	5152	Tuberculosis	376abd
3SSCR000882	XM_001927995	100152504	IFN-ALPHA-15	5160	Hepatitis C	376abd
3SSCR000882	XM_001927995	100152504	IFN-ALPHA-15	5162	Measles	376abd
3SSCR000882	XM_001927995	100152504	IFN-ALPHA-15	5164	Influenza A	376abd
3SSCR000908	XM_001926818	100152180	L2HGDH	650	Butanoate metabolism	143, 20a, 24, 338
3SSCR000949	XM_001924789	100154994	SERPINB10	5146	Amoebiasis	22
3SSCR000993	XM_001925291	396833	SUSERK3	4010	MAPK signaling pathway	133abc, 148ab-3p, 15abc, 22, 26ab, 376abd
3SSCR000999	XM_001927730	100157546	USP8	4144	Endocytosis	148ab-3p, 18ab, 1ab, 20a
3SSCR001007	XM_001928366	494011	SLC27A2	4146	Peroxisome	15abc, 185, 24, 432
3SSCR001007	XM_001928366	494011	SLC27A2	3320	PPAR signaling pathway	15abc, 185, 24, 432
3SSCR001029	XM_001927452	100158181	SORD	1100	Metabolic pathways	20a, 27abc
3SSCR001029	XM_001927452	100158181	SORD	51	Fructose and mannose metabolism	20a, 27abc
3SSCR001047	XM_001927199	100152927	PLA2G4B	5145	Toxoplasmosis	130ac, 148ab-3p
3SSCR001047	XM_001927199	100152927	PLA2G4B	564	Glycerophospholipid metabolism	130ac, 148ab-3p
3SSCR001047	XM_001927199	100152927	PLA2G4B	565	Ether lipid metabolism	130ac, 148ab-3p
3SSCR001047	XM_001927199	100152927	PLA2G4B	590	Arachidonic acid metabolism	130ac, 148ab-3p
3SSCR001047	XM_001927199	100152927	PLA2G4B	591	Linoleic acid metabolism	130ac, 148ab-3p
3SSCR001047	XM_001927199	100152927	PLA2G4B	592	alpha-Linolenic acid metabolism	130ac, 148ab-3p
3SSCR001047	XM_001927199	100152927	PLA2G4B	1100	Metabolic pathways	130ac, 148ab-3p
3SSCR001047	XM_001927199	100152927	PLA2G4B	4010	MAPK signaling pathway	130ac, 148ab-3p
3SSCR001047	XM_001927199	100152927	PLA2G4B	4270	Vascular smooth muscle contraction	130ac, 148ab-3p
3SSCR001047	XM_001927199	100152927	PLA2G4B	4370	VEGF signaling pathway	130ac, 148ab-3p
3SSCR001047	XM_001927199	100152927	PLA2G4B	4664	Fc epsilon RI signaling pathway	130ac, 148ab-3p
3SSCR001047	XM_001927199	100152927	PLA2G4B	4724	Glutamatergic synapse	130ac, 148ab-3p
3SSCR001047	XM_001927199	100152927	PLA2G4B	4730	Long-term depression	130ac, 148ab-3p
3SSCR001047	XM_001927199	100152927	PLA2G4B	4912	GnRH signaling pathway	130ac, 148ab-3p
3SSCR001047	XM_001927199	100152927	PLA2G4B	4972	Pancreatic secretion	130ac, 148ab-3p
3SSCR001047	XM_001927199	100152927	PLA2G4B	4975	Fat digestion and absorption	130ac, 148ab-3p
3SSCR001052	XM_001929365	100152163	DLL4	4330	Notch signaling pathway	185, 20a, 34ac
3SSCR001059	XM_001924788	100156047	IVD	1100	Metabolic pathways	148ab-3p, 185, 199ab-3p, 24, 338, 432
3SSCR001059	XM_001924788	100156047	IVD	280	Valine, leucine and isoleucine degradation	148ab-3p, 185, 199ab-3p, 24, 338, 432
3SSCR001068	XM_001926874	100153981	PAK6	5211	Renal cell carcinoma	148ab-3p, 185, 199ab-3p, 24, 338, 432
3SSCR001068	XM_001926874	100153981	PAK6	4012	ErbB signaling pathway	148ab-3p, 185, 199ab-3p, 24, 338, 432
3SSCR001068	XM_001926874	100153981	PAK6	4360	Axon guidance	148ab-3p, 185, 199ab-3p, 24, 338, 432
3SSCR001068	XM_001926874	100153981	PAK6	4510	Focal adhesion	148ab-3p, 185, 199ab-3p, 24, 338, 432
3SSCR001068	XM_001926874	100153981	PAK6	4660	T cell receptor signaling pathway	148ab-3p, 185, 199ab-3p, 24, 338, 432
3SSCR001068	XM_001926874	100153981	PAK6	4810	Regulation of actin cytoskeleton	148ab-3p, 185, 199ab-3p, 24, 338, 432
3SSCR001069	XM_001927442	492313	THBS1	5144	Malaria	18ab, 1ab, 26ab, 338, 34ac, 381, 432
3SSCR001069	XM_001927442	492313	THBS1	4145	Phagosome	18ab, 1ab, 26ab, 338, 34ac, 381, 432
3SSCR001069	XM_001927442	492313	THBS1	4350	TGF-beta signaling pathway	18ab, 1ab, 26ab, 338, 34ac, 381, 432
3SSCR001069	XM_001927442	492313	THBS1	4510	Focal adhesion	18ab, 1ab, 26ab, 338, 34ac, 381, 432
3SSCR001069	XM_001927442	492313	THBS1	4512	ECM-receptor interaction	18ab, 1ab, 26ab, 338, 34ac, 381, 432
3SSCR001096	XM_001927251	100153537	HERC1	4120	Ubiquitin mediated proteolysis	130ac
3SSCR001103	XM_001928154	100156637	RORA	4710	Circadian rhythm - mammal	20a
3SSCR001139	XM_001924626	100152548	CD164	4142	Lysosome	133abc, 185, 199ab-3p, 26ab, 34ac, 376abd, 381
3SSCR001144	XM_001927971	100155403	HS3ST6	534	Glycosaminoglycan biosynthesis - heparan sulfate	1ab, 376abd
3SSCR001154	XM_001924333	397538	ME1	1100	Metabolic pathways	133abc, 199ab-3p
3SSCR001154	XM_001924333	397538	ME1	620	Pyruvate metabolism	133abc, 199ab-3p
3SSCR001170	XM_001927266	100153685	LMBRD1	4977	Vitamin digestion and absorption	1ab, 20a, 26ab, 376abd
3SSCR001171	XM_001925141	100154391	KCNQ5	4725	Cholinergic synapse	126-3p
3SSCR001202	XM_001925374	100153984	VNN2	770	Pantothenate and CoA biosynthesis	185, 432
3SSCR001206	XM_001925476	100037271	ENPP1	1100	Metabolic pathways	143, 338
3SSCR001206	XM_001925476	100037271	ENPP1	230	Purine metabolism	143, 338
3SSCR001206	XM_001925476	100037271	ENPP1	500	Starch and sucrose metabolism	143, 338
3SSCR001206	XM_001925476	100037271	ENPP1	740	Riboflavin metabolism	143, 338
3SSCR001206	XM_001925476	100037271	ENPP1	760	Nicotinate and nicotinamide metabolism	143, 338
3SSCR001206	XM_001925476	100037271	ENPP1	770	Pantothenate and CoA biosynthesis	143, 338
3SSCR001236	XM_001927458	100154859	VPS28	4144	Endocytosis	130ac, 148ab-3p, 15abc, 199ab-3p, 381, 432
3SSCR001279	XM_001924325	100158059	COL14A1	4974	Protein digestion and absorption	26ab
3SSCR001326	XM_001929384	100157176	CCBL2	1100	Metabolic pathways	143, 15abc, 22, 27abc, 338, 503
3SSCR001326	XM_001929384	100157176	CCBL2	380	Tryptophan metabolism	143, 15abc, 22, 27abc, 338, 503
3SSCR001326	XM_001929384	100157176	CCBL2	450	Selenocompound metabolism	143, 15abc, 22, 27abc, 338, 503
3SSCR001327	XM_001929406	100155974	GTF2B	3022	Basal transcription factors	126-3p, 15abc, 22
3SSCR001331	XM_001925492	100156232	HS2ST1	534	Glycosaminoglycan biosynthesis - heparan sulfate	34ac
3SSCR001332	XM_001926978	100154624	CLCA4	4972	Pancreatic secretion	143, 185, 18ab, 1ab, 338, 503
3SSCR001332	XM_001926978	100154624	CLCA4	4740	Olfactory transduction	143, 185, 18ab, 1ab, 338, 503
3SSCR001348	XM_001928707	100157296	COPA	4080	Neuroactive ligand-receptor interaction	381
3SSCR001350	XM_001928697	100157296	COPA	4080	Neuroactive ligand-receptor interaction	381
3SSCR001358	XM_001928979	100157711	ATP1A4	4978	Mineral absorption	24, 542-5p
3SSCR001358	XM_001928979	100157711	ATP1A4	4260	Cardiac muscle contraction	24, 542-5p
3SSCR001358	XM_001928979	100157711	ATP1A4	4960	Aldosterone-regulated sodium reabsorption	24, 542-5p
3SSCR001358	XM_001928979	100157711	ATP1A4	4961	Endocrine and other factor-regulated calcium reabsorption	24, 542-5p
3SSCR001358	XM_001928979	100157711	ATP1A4	4964	Proximal tubule bicarbonate reclamation	24, 542-5p
3SSCR001358	XM_001928979	100157711	ATP1A4	4970	Salivary secretion	24, 542-5p
3SSCR001358	XM_001928979	100157711	ATP1A4	4971	Gastric acid secretion	24, 542-5p
3SSCR001358	XM_001928979	100157711	ATP1A4	4972	Pancreatic secretion	24, 542-5p
3SSCR001358	XM_001928979	100157711	ATP1A4	4973	Carbohydrate digestion and absorption	24, 542-5p
3SSCR001358	XM_001928979	100157711	ATP1A4	4974	Protein digestion and absorption	24, 542-5p
3SSCR001358	XM_001928979	100157711	ATP1A4	4976	Bile secretion	24, 542-5p
3SSCR001370	XM_001927715	100157291	ARHGEF11	4270	Vascular smooth muscle contraction	133abc, 185, 20a, 22, 338
3SSCR001373	XM_001929524	100155702	INSRR	5215	Prostate cancer	185, 20a, 26ab, 381, 432
3SSCR001373	XM_001929524	100155702	INSRR	4810	Regulation of actin cytoskeleton	185, 20a, 26ab, 381, 432
3SSCR001392	XM_001926398	100153097	SMG5	3015	mRNA surveillance pathway	143, 151-5p, 185, 22, 29abcd, 423a, 432, 542-5p, 744
3SSCR001411	XM_001929084	100153932	FDPS	5164	Influenza A	338
3SSCR001411	XM_001929084	100153932	FDPS	900	Terpenoid backbone biosynthesis	338
3SSCR001411	XM_001929084	100153932	FDPS	1100	Metabolic pathways	338
3SSCR001412	XM_001926844	100155108	THBS3	5144	Malaria	1ab, 27abc
3SSCR001412	XM_001926844	100155108	THBS3	4145	Phagosome	1ab, 27abc
3SSCR001412	XM_001926844	100155108	THBS3	4350	TGF-beta signaling pathway	1ab, 27abc
3SSCR001412	XM_001926844	100155108	THBS3	4510	Focal adhesion	1ab, 27abc
3SSCR001412	XM_001926844	100155108	THBS3	4512	ECM-receptor interaction	1ab, 27abc
3SSCR001420	XM_001929356	100152301	PMVK	4146	Peroxisome	338
3SSCR001420	XM_001929356	100152301	PMVK	900	Terpenoid backbone biosynthesis	338
3SSCR001420	XM_001929356	100152301	PMVK	1100	Metabolic pathways	338
3SSCR001422	XM_001929397	100156321	SHC1	4012	ErbB signaling pathway	185, 338
3SSCR001422	XM_001929397	100156321	SHC1	4062	Chemokine signaling pathway	185, 338
3SSCR001422	XM_001929397	100156321	SHC1	4510	Focal adhesion	185, 338
3SSCR001422	XM_001929397	100156321	SHC1	4650	Natural killer cell mediated cytotoxicity	185, 338
3SSCR001422	XM_001929397	100156321	SHC1	4722	Neurotrophin signaling pathway	185, 338
3SSCR001422	XM_001929397	100156321	SHC1	4910	Insulin signaling pathway	185, 338
3SSCR001422	XM_001929397	100156321	SHC1	5100	Bacterial invasion of epithelial cells	185, 338
3SSCR001422	XM_001929397	100156321	SHC1	5214	Glioma	185, 338
3SSCR001422	XM_001929397	100156321	SHC1	5220	Chronic myeloid leukemia	185, 338
3SSCR001423	XM_001929400	100156321	SHC1	5220	Chronic myeloid leukemia	185, 338
3SSCR001423	XM_001929400	100156321	SHC1	4012	ErbB signaling pathway	185, 338
3SSCR001423	XM_001929400	100156321	SHC1	4062	Chemokine signaling pathway	185, 338
3SSCR001423	XM_001929400	100156321	SHC1	4510	Focal adhesion	185, 338
3SSCR001423	XM_001929400	100156321	SHC1	4650	Natural killer cell mediated cytotoxicity	185, 338
3SSCR001423	XM_001929400	100156321	SHC1	4722	Neurotrophin signaling pathway	185, 338
3SSCR001423	XM_001929400	100156321	SHC1	4910	Insulin signaling pathway	185, 338
3SSCR001423	XM_001929400	100156321	SHC1	5100	Bacterial invasion of epithelial cells	185, 338
3SSCR001423	XM_001929400	100156321	SHC1	5214	Glioma	185, 338
3SSCR001425	XM_001929376	100153896	FLAD1	740	Riboflavin metabolism	15abc, 20a, 24, 34ac
3SSCR001425	XM_001929376	100153896	FLAD1	1100	Metabolic pathways	15abc, 20a, 24, 34ac
3SSCR001426	XM_001929375	100153896	FLAD1	1100	Metabolic pathways	15abc, 20a, 24, 34ac
3SSCR001426	XM_001929375	100153896	FLAD1	740	Riboflavin metabolism	15abc, 20a, 24, 34ac
3SSCR001429	XM_001929469	100156747	UBE2Q1	4120	Ubiquitin mediated proteolysis	133abc, 338
3SSCR001430	XM_001927231	100154707	RAB13	4530	Tight junction	1ab, 26ab, 34ac, 423a
3SSCR001437	XM_001929587	100153508	NPR1	4270	Vascular smooth muscle contraction	185, 27abc, 423a
3SSCR001437	XM_001929587	100153508	NPR1	230	Purine metabolism	185, 27abc, 423a
3SSCR001473	XM_001929641	100153923	PSMB4	3050	Proteasome	1ab
3SSCR001487	XM_001929660	100153477	SEMA6C	4360	Axon guidance	185, 376abd
3SSCR001494	XM_001929668	100157920	SETDB1	310	Lysine degradation	133abc, 1ab, 20a, 34ac, 423a, 432
3SSCR001501	XM_001924669	100154978	APH1A	5010	Alzheimer's disease	133abc, 143, 148ab-3p, 15abc, 338, 34ac, 423a, 503, 744
3SSCR001501	XM_001924669	100154978	APH1A	4330	Notch signaling pathway	133abc, 143, 148ab-3p, 15abc, 338, 34ac, 423a, 503, 744
3SSCR001506	XM_001926489	100157814	SF3B4	3040	Spliceosome	133abc, 148ab-3p, 15abc, 18ab, 199ab-3p, 423a, 432, 503
3SSCR001515	XM_001927860	100156173	RBM8A	3040	Spliceosome	432
3SSCR001515	XM_001927860	100156173	RBM8A	3013	RNA transport	432
3SSCR001515	XM_001927860	100156173	RBM8A	3015	mRNA surveillance pathway	432
3SSCR001525	XM_001928594	100152950	FMO5	982	Drug metabolism - cytochrome P450	130ac, 143, 148ab-3p, 151-5p, 15abc, 185, 26ab, 338, 381, 432, 503
3SSCR001527	XM_001928686	100157002	SEC22B	4145	Phagosome	199ab-3p, 26ab, 27abc
3SSCR001527	XM_001928686	100157002	SEC22B	4130	SNARE interactions in vesicular transport	199ab-3p, 26ab, 27abc
3SSCR001534	XM_001929178	100154556	WDR3	3008	Ribosome biogenesis in eukaryotes	15abc, 338
3SSCR001546	XM_001929540	100157791	VANGL1	4310	Wnt signaling pathway	133abc, 143, 148ab-3p, 185, 27abc, 29abcd, 338, 34ac, 423a
3SSCR001552	XM_001925710	100154006	BCAS2	3040	Spliceosome	148ab-3p, 15abc, 34ac, 376abd, 432
3SSCR001558	XM_001925127	100153223	MAGI3	4530	Tight junction	130ac, 15abc, 185, 18ab, 199ab-3p, 1ab, 22, 24, 27abc, 423a
3SSCR001563	XM_001928544	100152786	DDX20	3013	RNA transport	199ab-3p, 22, 27abc, 381, 542-5p
3SSCR001565	XM_001928649	100153199	RAP1A	5211	Renal cell carcinoma	15abc
3SSCR001565	XM_001928649	100153199	RAP1A	4010	MAPK signaling pathway	15abc
3SSCR001565	XM_001928649	100153199	RAP1A	4062	Chemokine signaling pathway	15abc
3SSCR001565	XM_001928649	100153199	RAP1A	4510	Focal adhesion	15abc
3SSCR001565	XM_001928649	100153199	RAP1A	4670	Leukocyte transendothelial migration	15abc
3SSCR001565	XM_001928649	100153199	RAP1A	4720	Long-term potentiation	15abc
3SSCR001565	XM_001928649	100153199	RAP1A	4722	Neurotrophin signaling pathway	15abc
3SSCR001565	XM_001928649	100153199	RAP1A	4972	Pancreatic secretion	15abc
3SSCR001568	XM_001928871	100154817	ATP5F1	5016	Huntington's disease	20a
3SSCR001568	XM_001928871	100154817	ATP5F1	190	Oxidative phosphorylation	20a
3SSCR001568	XM_001928871	100154817	ATP5F1	1100	Metabolic pathways	20a
3SSCR001568	XM_001928871	100154817	ATP5F1	5010	Alzheimer's disease	20a
3SSCR001568	XM_001928871	100154817	ATP5F1	5012	Parkinson's disease	20a
3SSCR001585	XM_001925670	100155484	SARS	970	Aminoacyl-tRNA biosynthesis	338
3SSCR001596	XM_001927806	100154667	PRPF38B	3040	Spliceosome	130ac, 133abc, 148ab-3p, 1ab, 26ab, 432
3SSCR001609	XM_001929372	397175	COLL11A1	5146	Amoebiasis	143, 185, 199ab-3p, 26ab, 29abcd, 381
3SSCR001609	XM_001929372	397175	COLL11A1	4510	Focal adhesion	143, 185, 199ab-3p, 26ab, 29abcd, 381
3SSCR001609	XM_001929372	397175	COLL11A1	4512	ECM-receptor interaction	143, 185, 199ab-3p, 26ab, 29abcd, 381
3SSCR001609	XM_001929372	397175	COLL11A1	4974	Protein digestion and absorption	143, 185, 199ab-3p, 26ab, 29abcd, 381
3SSCR001611	XM_001926327	100153753	HNF4G	4950	Maturity onset diabetes of the young	133abc, 15abc, 1ab, 20a, 22, 24, 26ab, 27abc, 338, 34ac, 381, 503
3SSCR001618	XM_001928082	100127136	RDH10	1100	Metabolic pathways	15abc, 20a, 24, 503
3SSCR001618	XM_001928082	100127136	RDH10	830	Retinol metabolism	15abc, 20a, 24, 503
3SSCR001620	XM_001924618	100151996	TRAM1	4141	Protein processing in endoplasmic reticulum	130ac, 15abc, 26ab, 503
3SSCR001648	XM_001927876	100157730	TGS1	3013	RNA transport	15abc, 1ab, 450a, 503
3SSCR001659	XM_001924933	100156398	MCM4	4110	Cell cycle	20a
3SSCR001659	XM_001924933	100156398	MCM4	3030	DNA replication	20a
3SSCR001674	XM_001928933	100153553	MPZL1	4514	Cell adhesion molecules (CAMs)	27abc
3SSCR001688	XM_001928442	100155418	HSD17B7	1100	Metabolic pathways	26ab, 423a
3SSCR001688	XM_001928442	100155418	HSD17B7	100	Steroid biosynthesis	26ab, 423a
3SSCR001688	XM_001928442	100155418	HSD17B7	140	Steroid hormone biosynthesis	26ab, 423a
3SSCR001690	XM_001928643	100156649	UAP1	1100	Metabolic pathways	148ab-3p
3SSCR001690	XM_001928643	100156649	UAP1	520	Amino sugar and nucleotide sugar metabolism	148ab-3p
3SSCR001696	XM_001927192	100153243	APOA2	3320	PPAR signaling pathway	15abc
3SSCR001697	XM_001927666	100156075	NDUFS2	5016	Huntington's disease	15abc
3SSCR001697	XM_001927666	100156075	NDUFS2	190	Oxidative phosphorylation	15abc
3SSCR001697	XM_001927666	100156075	NDUFS2	1100	Metabolic pathways	15abc
3SSCR001697	XM_001927666	100156075	NDUFS2	5010	Alzheimer's disease	15abc
3SSCR001697	XM_001927666	100156075	NDUFS2	5012	Parkinson's disease	15abc
3SSCR001700	XM_001927834	100153636	PPOX	1100	Metabolic pathways	185, 24, 338, 542-5p
3SSCR001700	XM_001927834	100153636	PPOX	860	Porphyrin and chlorophyll metabolism	185, 24, 338, 542-5p
3SSCR001717	XM_001925251	100156500	DPYS	1100	Metabolic pathways	22, 381
3SSCR001717	XM_001925251	100156500	DPYS	240	Pyrimidine metabolism	22, 381
3SSCR001717	XM_001925251	100156500	DPYS	410	beta-Alanine metabolism	22, 381
3SSCR001717	XM_001925251	100156500	DPYS	770	Pantothenate and CoA biosynthesis	22, 381
3SSCR001717	XM_001925251	100156500	DPYS	983	Drug metabolism - other enzymes	22, 381
3SSCR001728	XM_001925001	100157205	RRM2B	4115	p53 signaling pathway	26ab, 487b
3SSCR001728	XM_001925001	100157205	RRM2B	230	Purine metabolism	26ab, 487b
3SSCR001728	XM_001925001	100157205	RRM2B	240	Pyrimidine metabolism	26ab, 487b
3SSCR001728	XM_001925001	100157205	RRM2B	480	Glutathione metabolism	26ab, 487b
3SSCR001728	XM_001925001	100157205	RRM2B	1100	Metabolic pathways	26ab, 487b
3SSCR001733	XM_001927228	780440	YWHAZ	4722	Neurotrophin signaling pathway	185, 199ab-3p, 1ab, 20a, 22
3SSCR001733	XM_001927228	780440	YWHAZ	4110	Cell cycle	185, 199ab-3p, 1ab, 20a, 22
3SSCR001733	XM_001927228	780440	YWHAZ	4114	Oocyte meiosis	185, 199ab-3p, 1ab, 20a, 22
3SSCR001734	XM_001927747	100153958	PABPC1	3018	RNA degradation	15abc, 199ab-3p, 20a, 22, 744
3SSCR001734	XM_001927747	100153958	PABPC1	3013	RNA transport	15abc, 199ab-3p, 20a, 22, 744
3SSCR001734	XM_001927747	100153958	PABPC1	3015	mRNA surveillance pathway	15abc, 199ab-3p, 20a, 22, 744
3SSCR001743	XM_001929001	100156811	RPL30	3010	Ribosome	148ab-3p, 22
3SSCR001744	XM_001928992	100156811	RPL30	3010	Ribosome	148ab-3p, 22
3SSCR001748	XM_001926939	100152754	SDC2	5144	Malaria	143, 15abc, 1ab, 20a, 26ab, 338, 376abd, 423a, 432, 450a
3SSCR001748	XM_001926939	100152754	SDC2	4512	ECM-receptor interaction	143, 15abc, 1ab, 20a, 26ab, 338, 376abd, 423a, 432, 450a
3SSCR001748	XM_001926939	100152754	SDC2	4514	Cell adhesion molecules (CAMs)	143, 15abc, 1ab, 20a, 26ab, 338, 376abd, 423a, 432, 450a
3SSCR001764	XM_001927928	100155449	RUNX1T1	5221	Acute myeloid leukemia	15abc, 22, 27abc, 338
3SSCR001764	XM_001927928	100155449	RUNX1T1	5200	Pathways in cancer	15abc, 22, 27abc, 338
3SSCR001768	XM_001924438	100153233	NBN	3440	Homologous recombination	133abc, 185, 22, 24, 27abc, 29abcd, 381, 503
3SSCR001774	XM_001927574	100157283	WWP1	4144	Endocytosis	151-5p, 15abc, 199ab-3p, 26ab, 34ac, 432
3SSCR001774	XM_001927574	100157283	WWP1	4120	Ubiquitin mediated proteolysis	151-5p, 15abc, 199ab-3p, 26ab, 34ac, 432
3SSCR001775	XM_001927805	100154873	CA2	910	Nitrogen metabolism	185, 376abd
3SSCR001805	XM_001929045	100155420	NHP2L1	3008	Ribosome biogenesis in eukaryotes	143, 22
3SSCR001805	XM_001929045	100155420	NHP2L1	3040	Spliceosome	143, 22
3SSCR001806	XM_001929048	100155420	NHP2L1	3040	Spliceosome	143, 22
3SSCR001806	XM_001929048	100155420	NHP2L1	3008	Ribosome biogenesis in eukaryotes	143, 22
3SSCR001808	XM_001929112	100151790	PMM1	1100	Metabolic pathways	20a
3SSCR001808	XM_001929112	100151790	PMM1	51	Fructose and mannose metabolism	20a
3SSCR001808	XM_001929112	100151790	PMM1	520	Amino sugar and nucleotide sugar metabolism	20a
3SSCR001814	XM_001929213	100156226	EP300	5215	Prostate cancer	22, 26ab
3SSCR001814	XM_001929213	100156226	EP300	4110	Cell cycle	22, 26ab
3SSCR001814	XM_001929213	100156226	EP300	4310	Wnt signaling pathway	22, 26ab
3SSCR001814	XM_001929213	100156226	EP300	4330	Notch signaling pathway	22, 26ab
3SSCR001814	XM_001929213	100156226	EP300	4350	TGF-beta signaling pathway	22, 26ab
3SSCR001814	XM_001929213	100156226	EP300	4520	Adherens junction	22, 26ab
3SSCR001814	XM_001929213	100156226	EP300	4630	Jak-STAT signaling pathway	22, 26ab
3SSCR001814	XM_001929213	100156226	EP300	4720	Long-term potentiation	22, 26ab
3SSCR001814	XM_001929213	100156226	EP300	4916	Melanogenesis	22, 26ab
3SSCR001814	XM_001929213	100156226	EP300	5016	Huntington's disease	22, 26ab
3SSCR001814	XM_001929213	100156226	EP300	5152	Tuberculosis	22, 26ab
3SSCR001814	XM_001929213	100156226	EP300	5164	Influenza A	22, 26ab
3SSCR001814	XM_001929213	100156226	EP300	5200	Pathways in cancer	22, 26ab
3SSCR001814	XM_001929213	100156226	EP300	5211	Renal cell carcinoma	22, 26ab
3SSCR001816	XM_001928476	100153785	TAB1	5145	Toxoplasmosis	133abc, 1ab, 22, 34ac, 423a
3SSCR001816	XM_001928476	100153785	TAB1	4010	MAPK signaling pathway	133abc, 1ab, 22, 34ac, 423a
3SSCR001816	XM_001928476	100153785	TAB1	4380	Osteoclast differentiation	133abc, 1ab, 22, 34ac, 423a
3SSCR001816	XM_001928476	100153785	TAB1	4620	Toll-like receptor signaling pathway	133abc, 1ab, 22, 34ac, 423a
3SSCR001816	XM_001928476	100153785	TAB1	4621	NOD-like receptor signaling pathway	133abc, 1ab, 22, 34ac, 423a
3SSCR001816	XM_001928476	100153785	TAB1	5140	Leishmaniasis	133abc, 1ab, 22, 34ac, 423a
3SSCR001825	XM_001926303	100153230	TSTD1	4122	Sulfur relay system	26ab
3SSCR001825	XM_001926303	100153230	TSTD1	270	Cysteine and methionine metabolism	26ab
3SSCR001825	XM_001926303	100153230	TSTD1	1100	Metabolic pathways	26ab
3SSCR001839	XM_001926904	100153250	GPD1	564	Glycerophospholipid metabolism	450a
3SSCR001845	XM_001924386	397221	RARA	5414	Dilated cardiomyopathy	130ac, 1ab, 20a, 24, 338, 376abd, 381
3SSCR001845	XM_001924386	397221	RARA	4510	Focal adhesion	130ac, 1ab, 20a, 24, 338, 376abd, 381
3SSCR001845	XM_001924386	397221	RARA	4512	ECM-receptor interaction	130ac, 1ab, 20a, 24, 338, 376abd, 381
3SSCR001845	XM_001924386	397221	RARA	4514	Cell adhesion molecules (CAMs)	130ac, 1ab, 20a, 24, 338, 376abd, 381
3SSCR001845	XM_001924386	397221	RARA	4672	Intestinal immune network for IgA production	130ac, 1ab, 20a, 24, 338, 376abd, 381
3SSCR001845	XM_001924386	397221	RARA	4810	Regulation of actin cytoskeleton	130ac, 1ab, 20a, 24, 338, 376abd, 381
3SSCR001845	XM_001924386	397221	RARA	5410	Hypertrophic cardiomyopathy (HCM)	130ac, 1ab, 20a, 24, 338, 376abd, 381
3SSCR001845	XM_001924386	397221	RARA	5412	Arrhythmogenic right ventricular cardiomyopathy (ARVC)	130ac, 1ab, 20a, 24, 338, 376abd, 381
3SSCR001862	XM_001925252	100155091	ITGA5	5414	Dilated cardiomyopathy	130ac, 185, 18ab
3SSCR001862	XM_001925252	100155091	ITGA5	4145	Phagosome	130ac, 185, 18ab
3SSCR001862	XM_001925252	100155091	ITGA5	4510	Focal adhesion	130ac, 185, 18ab
3SSCR001862	XM_001925252	100155091	ITGA5	4512	ECM-receptor interaction	130ac, 185, 18ab
3SSCR001862	XM_001925252	100155091	ITGA5	4640	Hematopoietic cell lineage	130ac, 185, 18ab
3SSCR001862	XM_001925252	100155091	ITGA5	4810	Regulation of actin cytoskeleton	130ac, 185, 18ab
3SSCR001862	XM_001925252	100155091	ITGA5	5100	Bacterial invasion of epithelial cells	130ac, 185, 18ab
3SSCR001862	XM_001925252	100155091	ITGA5	5133	Pertussis	130ac, 185, 18ab
3SSCR001862	XM_001925252	100155091	ITGA5	5410	Hypertrophic cardiomyopathy (HCM)	130ac, 185, 18ab
3SSCR001862	XM_001925252	100155091	ITGA5	5412	Arrhythmogenic right ventricular cardiomyopathy (ARVC)	130ac, 185, 18ab
3SSCR001864	XM_001925310	100152671	NCKAP1L	4810	Regulation of actin cytoskeleton	542-5p
3SSCR001884	XM_001929293	100153107	PAN2	3018	RNA degradation	148ab-3p, 18ab, 199ab-3p, 1ab, 20a, 338, 423a
3SSCR001895	XM_001929455	100153518	STAT6	4630	Jak-STAT signaling pathway	185, 24, 338, 376abd, 423a, 432, 503
3SSCR001896	XM_001929458	100153518	STAT6	4630	Jak-STAT signaling pathway	185, 24, 338, 376abd, 423a, 432, 503
3SSCR001899	XM_001929488	100156288	NDUFA4L2	5016	Huntington's disease	133abc, 15abc, 18ab, 24
3SSCR001899	XM_001929488	100156288	NDUFA4L2	190	Oxidative phosphorylation	133abc, 15abc, 18ab, 24
3SSCR001899	XM_001929488	100156288	NDUFA4L2	1100	Metabolic pathways	133abc, 15abc, 18ab, 24
3SSCR001899	XM_001929488	100156288	NDUFA4L2	5010	Alzheimer's disease	133abc, 15abc, 18ab, 24
3SSCR001899	XM_001929488	100156288	NDUFA4L2	5012	Parkinson's disease	133abc, 15abc, 18ab, 24
3SSCR001917	XM_001924143	396681	TXNRD1	240	Pyrimidine metabolism	143, 26ab
3SSCR001917	XM_001924143	396681	TXNRD1	450	Selenocompound metabolism	143, 26ab
3SSCR001939	XM_001924163	100157211	LYZ	4970	Salivary secretion	143, 20a
3SSCR001944	XM_001928917	100154587	KCNMB4	4270	Vascular smooth muscle contraction	148ab-3p, 185, 1ab
3SSCR001945	XM_001926867	100156181	PTPRB	4520	Adherens junction	27abc
3SSCR001946	XM_001926886	100154962	PTPRR	4010	MAPK signaling pathway	15abc, 29abcd
3SSCR001972	XM_001925200	403166	A2M	4610	Complement and coagulation cascades	338
3SSCR001973	XM_001927611	100154117	M6PR	4145	Phagosome	130ac, 148ab-3p, 15abc, 20a, 24, 34ac
3SSCR001973	XM_001927611	100154117	M6PR	4142	Lysosome	130ac, 148ab-3p, 15abc, 20a, 24, 34ac
3SSCR001976	XM_001924035	100157582	TPI1	1100	Metabolic pathways	15abc, 24, 423a
3SSCR001976	XM_001924035	100157582	TPI1	10	Glycolysis / Gluconeogenesis	15abc, 24, 423a
3SSCR001976	XM_001924035	100157582	TPI1	51	Fructose and mannose metabolism	15abc, 24, 423a
3SSCR001976	XM_001924035	100157582	TPI1	562	Inositol phosphate metabolism	15abc, 24, 423a
3SSCR001987	XM_001927180	100156112	ATP6V1E1	5323	Rheumatoid arthritis	15abc, 26ab, 503
3SSCR001987	XM_001927180	100156112	ATP6V1E1	190	Oxidative phosphorylation	15abc, 26ab, 503
3SSCR001987	XM_001927180	100156112	ATP6V1E1	1100	Metabolic pathways	15abc, 26ab, 503
3SSCR001987	XM_001927180	100156112	ATP6V1E1	4145	Phagosome	15abc, 26ab, 503
3SSCR001987	XM_001927180	100156112	ATP6V1E1	4966	Collecting duct acid secretion	15abc, 26ab, 503
3SSCR002004	XM_001926744	100155145	SERPINB1	5146	Amoebiasis	133abc, 15abc, 185, 18ab, 27abc, 338, 376abd
3SSCR002019	XM_001924862	100152566	GCNT2	1100	Metabolic pathways	26ab, 34ac
3SSCR002019	XM_001924862	100152566	GCNT2	601	Glycosphingolipid biosynthesis - lacto and neolacto series	26ab, 34ac
3SSCR002037	XM_001929120	100154573	GMPR	230	Purine metabolism	26ab
3SSCR002043	XM_001926651	100153581	NUP153	3013	RNA transport	26ab, 338, 381
3SSCR002061	XM_001927777	100155804	RCOR1	5016	Huntington's disease	15abc, 185, 22, 27abc, 338
3SSCR002086	XM_001924909	100155276	KCNK10	4971	Gastric acid secretion	130ac, 133abc, 148ab-3p, 185, 199ab-3p, 20a, 24, 27abc, 34ac
3SSCR002094	XM_001927985	100155274	PSMC1	3050	Proteasome	133abc, 143, 148ab-3p, 15abc, 22, 34ac, 432
3SSCR002109	XM_001927082	100154477	LGMN	4612	Antigen processing and presentation	27abc
3SSCR002109	XM_001927082	100154477	LGMN	4142	Lysosome	27abc
3SSCR002158	XM_001928314	100156681	ATP6V1D	5323	Rheumatoid arthritis	143, 34ac
3SSCR002158	XM_001928314	100156681	ATP6V1D	190	Oxidative phosphorylation	143, 34ac
3SSCR002158	XM_001928314	100156681	ATP6V1D	1100	Metabolic pathways	143, 34ac
3SSCR002158	XM_001928314	100156681	ATP6V1D	4145	Phagosome	143, 34ac
3SSCR002158	XM_001928314	100156681	ATP6V1D	4966	Collecting duct acid secretion	143, 34ac
3SSCR002165	XM_001928679	100155893	ARG2	5146	Amoebiasis	151-5p
3SSCR002165	XM_001928679	100155893	ARG2	330	Arginine and proline metabolism	151-5p
3SSCR002165	XM_001928679	100155893	ARG2	1100	Metabolic pathways	151-5p
3SSCR002174	XM_001927434	100154509	SRSF5	3040	Spliceosome	151-5p, 15abc, 199ab-3p, 20a, 22, 26ab, 27abc, 381
3SSCR002175	XM_001927472	100154509	SRSF5	3040	Spliceosome	151-5p, 15abc, 199ab-3p, 20a, 22, 26ab, 27abc, 381
3SSCR002176	XM_001927419	100154509	SRSF5	3040	Spliceosome	151-5p, 15abc, 199ab-3p, 20a, 22, 26ab, 27abc, 381
3SSCR002177	XM_001927695	100153302	SLC10A1	4976	Bile secretion	151-5p, 15abc, 199ab-3p, 20a, 22, 26ab, 27abc, 381
3SSCR002190	XM_001929106	100155731	COQ6	1100	Metabolic pathways	26ab, 338, 376abd
3SSCR002190	XM_001929106	100155731	COQ6	130	Ubiquinone and other terpenoid-quinone biosynthesis	26ab, 338, 376abd
3SSCR002191	XM_001929140	100154506	ENTPD5	240	Pyrimidine metabolism	133abc, 20a, 24, 27abc, 29abcd, 432
3SSCR002191	XM_001929140	100154506	ENTPD5	230	Purine metabolism	133abc, 20a, 24, 27abc, 29abcd, 432
3SSCR002192	XM_001929173	100153301	ALDH6A1	1100	Metabolic pathways	143, 15abc, 199ab-3p, 22, 26ab, 376abd, 432, 503
3SSCR002192	XM_001929173	100153301	ALDH6A1	280	Valine, leucine and isoleucine degradation	143, 15abc, 199ab-3p, 22, 26ab, 376abd, 432, 503
3SSCR002192	XM_001929173	100153301	ALDH6A1	562	Inositol phosphate metabolism	143, 15abc, 199ab-3p, 22, 26ab, 376abd, 432, 503
3SSCR002192	XM_001929173	100153301	ALDH6A1	640	Propanoate metabolism	143, 15abc, 199ab-3p, 22, 26ab, 376abd, 432, 503
3SSCR002199	XM_001926287	100155199	MLH3	3430	Mismatch repair	133abc, 15abc, 18ab, 22, 423a, 503
3SSCR002200	XM_001926230	100155199	MLH3	3430	Mismatch repair	133abc, 15abc, 18ab, 22, 423a, 503
3SSCR002213	XM_001926590	100158010	SPTLC2	1100	Metabolic pathways	199ab-3p, 24, 29abcd
3SSCR002213	XM_001926590	100158010	SPTLC2	600	Sphingolipid metabolism	199ab-3p, 24, 29abcd
3SSCR002216	XM_001924189	100156538	MAN2C1	511	Other glycan degradation	148ab-3p, 185, 376abd
3SSCR002217	XM_001924212	100156538	MAN2C1	511	Other glycan degradation	148ab-3p, 185, 376abd
3SSCR002218	XM_001924543	100155341	NEIL1	3410	Base excision repair	381
3SSCR002224	XM_001926491	100154551	MPI	51	Fructose and mannose metabolism	130ac, 148ab-3p, 15abc, 18ab, 20a, 24, 27abc, 29abcd, 338, 376abd, 423a
3SSCR002224	XM_001926491	100154551	MPI	520	Amino sugar and nucleotide sugar metabolism	130ac, 148ab-3p, 15abc, 18ab, 20a, 24, 27abc, 29abcd, 338, 376abd, 423a
3SSCR002224	XM_001926491	100154551	MPI	1100	Metabolic pathways	130ac, 148ab-3p, 15abc, 18ab, 20a, 24, 27abc, 29abcd, 338, 376abd, 423a
3SSCR002230	XM_001927536	100153707	MPI	1100	Metabolic pathways	130ac, 148ab-3p, 15abc, 18ab, 20a, 24, 27abc, 29abcd, 338, 376abd, 423a
3SSCR002230	XM_001927536	100153707	MPI	51	Fructose and mannose metabolism	130ac, 148ab-3p, 15abc, 18ab, 20a, 24, 27abc, 29abcd, 338, 376abd, 423a
3SSCR002230	XM_001927536	100153707	MPI	520	Amino sugar and nucleotide sugar metabolism	130ac, 148ab-3p, 15abc, 18ab, 20a, 24, 27abc, 29abcd, 338, 376abd, 423a
3SSCR002233	XM_001927872	100156966	EDC3	3018	RNA degradation	148ab-3p, 15abc, 199ab-3p, 503
3SSCR002245	XM_001926092	100156504	NEO1	4514	Cell adhesion molecules (CAMs)	148ab-3p, 423a
3SSCR002248	XM_001929085	100158154	PKM2	10	Glycolysis / Gluconeogenesis	126-3p, 143, 148ab-3p, 15abc, 185, 18ab, 199ab-3p, 20a, 22, 24, 27abc, 338, 376abd, 503, 542-5p
3SSCR002248	XM_001929085	100158154	PKM2	230	Purine metabolism	126-3p, 143, 148ab-3p, 15abc, 185, 18ab, 199ab-3p, 20a, 22, 24, 27abc, 338, 376abd, 503, 542-5p
3SSCR002248	XM_001929085	100158154	PKM2	620	Pyruvate metabolism	126-3p, 143, 148ab-3p, 15abc, 185, 18ab, 199ab-3p, 20a, 22, 24, 27abc, 338, 376abd, 503, 542-5p
3SSCR002248	XM_001929085	100158154	PKM2	1100	Metabolic pathways	126-3p, 143, 148ab-3p, 15abc, 185, 18ab, 199ab-3p, 20a, 22, 24, 27abc, 338, 376abd, 503, 542-5p
3SSCR002248	XM_001929085	100158154	PKM2	4930	Type II diabetes mellitus	126-3p, 143, 148ab-3p, 15abc, 185, 18ab, 199ab-3p, 20a, 22, 24, 27abc, 338, 376abd, 503, 542-5p
3SSCR002249	XM_001929069	100158154	PKM2	10	Glycolysis / Gluconeogenesis	126-3p, 143, 148ab-3p, 15abc, 185, 18ab, 199ab-3p, 20a, 22, 24, 27abc, 338, 376abd, 503, 542-5p
3SSCR002249	XM_001929069	100158154	PKM2	230	Purine metabolism	126-3p, 143, 148ab-3p, 15abc, 185, 18ab, 199ab-3p, 20a, 22, 24, 27abc, 338, 376abd, 503, 542-5p
3SSCR002249	XM_001929069	100158154	PKM2	620	Pyruvate metabolism	126-3p, 143, 148ab-3p, 15abc, 185, 18ab, 199ab-3p, 20a, 22, 24, 27abc, 338, 376abd, 503, 542-5p
3SSCR002249	XM_001929069	100158154	PKM2	1100	Metabolic pathways	126-3p, 143, 148ab-3p, 15abc, 185, 18ab, 199ab-3p, 20a, 22, 24, 27abc, 338, 376abd, 503, 542-5p
3SSCR002249	XM_001929069	100158154	PKM2	4930	Type II diabetes mellitus	126-3p, 143, 148ab-3p, 15abc, 185, 18ab, 199ab-3p, 20a, 22, 24, 27abc, 338, 376abd, 503, 542-5p
3SSCR002250	XM_001929090	100158154	PKM2	4930	Type II diabetes mellitus	126-3p, 143, 148ab-3p, 15abc, 185, 18ab, 199ab-3p, 20a, 22, 24, 27abc, 338, 376abd, 503, 542-5p
3SSCR002250	XM_001929090	100158154	PKM2	10	Glycolysis / Gluconeogenesis	126-3p, 143, 148ab-3p, 15abc, 185, 18ab, 199ab-3p, 20a, 22, 24, 27abc, 338, 376abd, 503, 542-5p
3SSCR002250	XM_001929090	100158154	PKM2	230	Purine metabolism	126-3p, 143, 148ab-3p, 15abc, 185, 18ab, 199ab-3p, 20a, 22, 24, 27abc, 338, 376abd, 503, 542-5p
3SSCR002250	XM_001929090	100158154	PKM2	620	Pyruvate metabolism	126-3p, 143, 148ab-3p, 15abc, 185, 18ab, 199ab-3p, 20a, 22, 24, 27abc, 338, 376abd, 503, 542-5p
3SSCR002250	XM_001929090	100158154	PKM2	1100	Metabolic pathways	126-3p, 143, 148ab-3p, 15abc, 185, 18ab, 199ab-3p, 20a, 22, 24, 27abc, 338, 376abd, 503, 542-5p
3SSCR002252	XM_001929191	100155766	SEC23A	4141	Protein processing in endoplasmic reticulum	148ab-3p, 29abcd, 376abd, 381, 432
3SSCR002253	XM_001929188	100155766	SEC23A	4141	Protein processing in endoplasmic reticulum	148ab-3p, 29abcd, 376abd, 381, 432
3SSCR002263	XM_001927809	100154361	SRP54	3060	Protein export	130ac, 338
3SSCR002264	XM_001927799	100154361	SRP54	3060	Protein export	130ac, 338
3SSCR002283	XM_001927354	100154469	NFATC4	4662	B cell receptor signaling pathway	15abc, 185, 20a
3SSCR002283	XM_001927354	100154469	NFATC4	4310	Wnt signaling pathway	15abc, 185, 20a
3SSCR002283	XM_001927354	100154469	NFATC4	4360	Axon guidance	15abc, 185, 20a
3SSCR002283	XM_001927354	100154469	NFATC4	4370	VEGF signaling pathway	15abc, 185, 20a
3SSCR002283	XM_001927354	100154469	NFATC4	4650	Natural killer cell mediated cytotoxicity	15abc, 185, 20a
3SSCR002283	XM_001927354	100154469	NFATC4	4660	T cell receptor signaling pathway	15abc, 185, 20a
3SSCR002285	XM_001927556	100152067	ADCY4	5414	Dilated cardiomyopathy	185
3SSCR002285	XM_001927556	100152067	ADCY4	230	Purine metabolism	185
3SSCR002285	XM_001927556	100152067	ADCY4	4020	Calcium signaling pathway	185
3SSCR002285	XM_001927556	100152067	ADCY4	4062	Chemokine signaling pathway	185
3SSCR002285	XM_001927556	100152067	ADCY4	4114	Oocyte meiosis	185
3SSCR002285	XM_001927556	100152067	ADCY4	4270	Vascular smooth muscle contraction	185
3SSCR002285	XM_001927556	100152067	ADCY4	4540	Gap junction	185
3SSCR002285	XM_001927556	100152067	ADCY4	4724	Glutamatergic synapse	185
3SSCR002285	XM_001927556	100152067	ADCY4	4725	Cholinergic synapse	185
3SSCR002285	XM_001927556	100152067	ADCY4	4742	Taste transduction	185
3SSCR002285	XM_001927556	100152067	ADCY4	4912	GnRH signaling pathway	185
3SSCR002285	XM_001927556	100152067	ADCY4	4914	Progesterone-mediated oocyte maturation	185
3SSCR002285	XM_001927556	100152067	ADCY4	4916	Melanogenesis	185
3SSCR002285	XM_001927556	100152067	ADCY4	4970	Salivary secretion	185
3SSCR002285	XM_001927556	100152067	ADCY4	4971	Gastric acid secretion	185
3SSCR002285	XM_001927556	100152067	ADCY4	4972	Pancreatic secretion	185
3SSCR002285	XM_001927556	100152067	ADCY4	4976	Bile secretion	185
3SSCR002297	XM_001928468	403165	PCK2	4964	Proximal tubule bicarbonate reclamation	133abc, 143, 376abd
3SSCR002297	XM_001928468	403165	PCK2	10	Glycolysis / Gluconeogenesis	133abc, 143, 376abd
3SSCR002297	XM_001928468	403165	PCK2	20	Citrate cycle (TCA cycle)	133abc, 143, 376abd
3SSCR002297	XM_001928468	403165	PCK2	620	Pyruvate metabolism	133abc, 143, 376abd
3SSCR002297	XM_001928468	403165	PCK2	1100	Metabolic pathways	133abc, 143, 376abd
3SSCR002297	XM_001928468	403165	PCK2	3320	PPAR signaling pathway	133abc, 143, 376abd
3SSCR002297	XM_001928468	403165	PCK2	4910	Insulin signaling pathway	133abc, 143, 376abd
3SSCR002297	XM_001928468	403165	PCK2	4920	Adipocytokine signaling pathway	133abc, 143, 376abd
3SSCR002299	XM_001928657	100157682	AP1G2	4142	Lysosome	143, 15abc, 185, 199ab-3p, 24, 29abcd, 423a, 503
3SSCR002319	XM_001928906	100152723	CHD8	4310	Wnt signaling pathway	148ab-3p, 151-5p, 185, 199ab-3p, 20a, 22, 338, 423a, 432, 487b, 503
3SSCR002326	XM_001929132	100156733	CHD8	4310	Wnt signaling pathway	143, 423a
3SSCR002330	XM_001929223	100157138	PNP	1100	Metabolic pathways	148ab-3p, 15abc, 20a, 27abc, 376abd
3SSCR002330	XM_001929223	100157138	PNP	230	Purine metabolism	148ab-3p, 15abc, 20a, 27abc, 376abd
3SSCR002330	XM_001929223	100157138	PNP	240	Pyrimidine metabolism	148ab-3p, 15abc, 20a, 27abc, 376abd
3SSCR002330	XM_001929223	100157138	PNP	760	Nicotinate and nicotinamide metabolism	148ab-3p, 15abc, 20a, 27abc, 376abd
3SSCR002382	XM_001929214	100141398	CUL7	4120	Ubiquitin mediated proteolysis	133abc, 15abc, 199ab-3p, 20a, 24, 27abc, 34ac, 503
3SSCR002399	XM_001929448	414414	RPA39	4623	Cytosolic DNA-sensing pathway	130ac, 143, 148ab-3p, 185, 20a, 22, 24, 432
3SSCR002399	XM_001929448	414414	RPA39	230	Purine metabolism	130ac, 143, 148ab-3p, 185, 20a, 22, 24, 432
3SSCR002399	XM_001929448	414414	RPA39	240	Pyrimidine metabolism	130ac, 143, 148ab-3p, 185, 20a, 22, 24, 432
3SSCR002399	XM_001929448	414414	RPA39	1100	Metabolic pathways	130ac, 143, 148ab-3p, 185, 20a, 22, 24, 432
3SSCR002399	XM_001929448	414414	RPA39	3020	RNA polymerase	130ac, 143, 148ab-3p, 185, 20a, 22, 24, 432
3SSCR002413	XM_001929570	396742	HSPCB	5215	Prostate cancer	15abc, 185, 18ab, 1ab, 20a, 24, 29abcd, 338, 34ac, 423a, 432
3SSCR002413	XM_001929570	396742	HSPCB	4141	Protein processing in endoplasmic reticulum	15abc, 185, 18ab, 1ab, 20a, 24, 29abcd, 338, 34ac, 423a, 432
3SSCR002413	XM_001929570	396742	HSPCB	4612	Antigen processing and presentation	15abc, 185, 18ab, 1ab, 20a, 24, 29abcd, 338, 34ac, 423a, 432
3SSCR002413	XM_001929570	396742	HSPCB	4621	NOD-like receptor signaling pathway	15abc, 185, 18ab, 1ab, 20a, 24, 29abcd, 338, 34ac, 423a, 432
3SSCR002413	XM_001929570	396742	HSPCB	4914	Progesterone-mediated oocyte maturation	15abc, 185, 18ab, 1ab, 20a, 24, 29abcd, 338, 34ac, 423a, 432
3SSCR002413	XM_001929570	396742	HSPCB	5200	Pathways in cancer	15abc, 185, 18ab, 1ab, 20a, 24, 29abcd, 338, 34ac, 423a, 432
3SSCR002425	XM_001928416	100154136	MEP1A	4974	Protein digestion and absorption	338
3SSCR002433	XM_001924813	100154824	MCM3	4110	Cell cycle	133abc, 185
3SSCR002433	XM_001924813	100154824	MCM3	3030	DNA replication	133abc, 185
3SSCR002437	XM_001927002	100153204	WDR61	3018	RNA degradation	130ac, 199ab-3p, 1ab, 22
3SSCR002439	XM_001927338	100157242	IDH3A	1100	Metabolic pathways	133abc, 143, 26ab
3SSCR002439	XM_001927338	100157242	IDH3A	20	Citrate cycle (TCA cycle)	133abc, 143, 26ab
3SSCR002445	XM_001925316	100157221	RASGRF1	4510	Focal adhesion	185, 338, 432
3SSCR002445	XM_001925316	100157221	RASGRF1	4010	MAPK signaling pathway	185, 338, 432
3SSCR002468	XM_001929378	100154397	MAN2A2	1100	Metabolic pathways	432
3SSCR002468	XM_001929378	100154397	MAN2A2	510	N-Glycan biosynthesis	432
3SSCR002483	XM_001927064	100157469	POLG	1100	Metabolic pathways	130ac, 185, 18ab, 199ab-3p, 20a
3SSCR002491	XM_001927999	100153862	AP3S2	4142	Lysosome	143, 151-5p, 185, 22, 34ac, 423a
3SSCR002493	XM_001926255	397603	IDH2	4146	Peroxisome	29abcd, 338
3SSCR002493	XM_001926255	397603	IDH2	20	Citrate cycle (TCA cycle)	29abcd, 338
3SSCR002493	XM_001926255	397603	IDH2	480	Glutathione metabolism	29abcd, 338
3SSCR002493	XM_001926255	397603	IDH2	1100	Metabolic pathways	29abcd, 338
3SSCR002500	XM_001928996	100152628	PSTPIP1	4621	NOD-like receptor signaling pathway	26ab
3SSCR002507	XM_001929236	100157075	SNUPN	3013	RNA transport	27abc, 29abcd, 338
3SSCR002595	XM_001929412	100152094	ZNRD1	3020	RNA polymerase	133abc, 185, 29abcd, 381, 423a, 542-5p, 744
3SSCR002595	XM_001929412	100152094	ZNRD1	230	Purine metabolism	133abc, 185, 29abcd, 381, 423a, 542-5p, 744
3SSCR002595	XM_001929412	100152094	ZNRD1	240	Pyrimidine metabolism	133abc, 185, 29abcd, 381, 423a, 542-5p, 744
3SSCR002595	XM_001929412	100152094	ZNRD1	1100	Metabolic pathways	133abc, 185, 29abcd, 381, 423a, 542-5p, 744
3SSCR002606	XM_001925044	100152382	TUBB5	4145	Phagosome	143, 18ab, 199ab-3p, 1ab, 24, 423a, 432, 542-5p
3SSCR002606	XM_001925044	100152382	TUBB5	4540	Gap junction	143, 18ab, 199ab-3p, 1ab, 24, 423a, 432, 542-5p
3SSCR002607	XM_001925090	100152382	TUBB5	4540	Gap junction	143, 18ab, 199ab-3p, 1ab, 24, 423a, 432, 542-5p
3SSCR002607	XM_001925090	100152382	TUBB5	4145	Phagosome	143, 18ab, 199ab-3p, 1ab, 24, 423a, 432, 542-5p
3SSCR002626	XM_001929092	100155581	LTB	5323	Rheumatoid arthritis	18ab, 34ac, 423a, 432
3SSCR002626	XM_001929092	100155581	LTB	4060	Cytokine-cytokine receptor interaction	18ab, 34ac, 423a, 432
3SSCR002632	XM_001924095	100153386	SLA-DRB1	5416	Viral myocarditis	133abc, 27abc
3SSCR002632	XM_001924095	100153386	SLA-DRB1	4145	Phagosome	133abc, 27abc
3SSCR002632	XM_001924095	100153386	SLA-DRB1	4514	Cell adhesion molecules (CAMs)	133abc, 27abc
3SSCR002632	XM_001924095	100153386	SLA-DRB1	4612	Antigen processing and presentation	133abc, 27abc
3SSCR002632	XM_001924095	100153386	SLA-DRB1	4672	Intestinal immune network for IgA production	133abc, 27abc
3SSCR002632	XM_001924095	100153386	SLA-DRB1	4940	Type I diabetes mellitus	133abc, 27abc
3SSCR002632	XM_001924095	100153386	SLA-DRB1	5140	Leishmaniasis	133abc, 27abc
3SSCR002632	XM_001924095	100153386	SLA-DRB1	5145	Toxoplasmosis	133abc, 27abc
3SSCR002632	XM_001924095	100153386	SLA-DRB1	5150	Staphylococcus aureus infection	133abc, 27abc
3SSCR002632	XM_001924095	100153386	SLA-DRB1	5152	Tuberculosis	133abc, 27abc
3SSCR002632	XM_001924095	100153386	SLA-DRB1	5164	Influenza A	133abc, 27abc
3SSCR002632	XM_001924095	100153386	SLA-DRB1	5310	Asthma	133abc, 27abc
3SSCR002632	XM_001924095	100153386	SLA-DRB1	5320	Autoimmune thyroid disease	133abc, 27abc
3SSCR002632	XM_001924095	100153386	SLA-DRB1	5322	Systemic lupus erythematosus	133abc, 27abc
3SSCR002632	XM_001924095	100153386	SLA-DRB1	5323	Rheumatoid arthritis	133abc, 27abc
3SSCR002632	XM_001924095	100153386	SLA-DRB1	5330	Allograft rejection	133abc, 27abc
3SSCR002632	XM_001924095	100153386	SLA-DRB1	5332	Graft-versus-host disease	133abc, 27abc
3SSCR002633	XM_001924119	100153464	PSMB8	3050	Proteasome	26ab, 29abcd, 423a, 432
3SSCR002638	XM_001929565	733650	TAP2	5340	Primary immunodeficiency	26ab, 29abcd, 423a, 432
3SSCR002638	XM_001929565	733650	TAP2	2010	ABC transporters	26ab, 29abcd, 423a, 432
3SSCR002638	XM_001929565	733650	TAP2	4145	Phagosome	26ab, 29abcd, 423a, 432
3SSCR002638	XM_001929565	733650	TAP2	4612	Antigen processing and presentation	26ab, 29abcd, 423a, 432
3SSCR002640	XM_001929613	100156801	RXRB	5223	Non-small cell lung cancer	143, 423a
3SSCR002640	XM_001929613	100156801	RXRB	3320	PPAR signaling pathway	143, 423a
3SSCR002640	XM_001929613	100156801	RXRB	4920	Adipocytokine signaling pathway	143, 423a
3SSCR002640	XM_001929613	100156801	RXRB	5200	Pathways in cancer	143, 423a
3SSCR002640	XM_001929613	100156801	RXRB	5216	Thyroid cancer	143, 423a
3SSCR002640	XM_001929613	100156801	RXRB	5222	Small cell lung cancer	143, 423a
3SSCR002642	XM_001929620	100151964	BMP5	4350	TGF-beta signaling pathway	143
3SSCR002642	XM_001929620	100151964	BMP5	4060	Cytokine-cytokine receptor interaction	143
3SSCR002642	XM_001929620	100151964	BMP5	4340	Hedgehog signaling pathway	143
3SSCR002667	XM_001928369	100152616	GRM4	4742	Taste transduction	185, 1ab
3SSCR002667	XM_001928369	100152616	GRM4	4080	Neuroactive ligand-receptor interaction	185, 1ab
3SSCR002667	XM_001928369	100152616	GRM4	4724	Glutamatergic synapse	185, 1ab
3SSCR002670	XM_001928529	100155444	RPS10	3010	Ribosome	338
3SSCR002674	XM_001928739	100151814	TAF11	3022	Basal transcription factors	1ab
3SSCR002675	XM_001928820	100154606	SNRPC	3040	Spliceosome	29abcd
3SSCR002697	XM_001929558	100152215	CDKN1A	5220	Chronic myeloid leukemia	130ac, 148ab-3p, 185, 20a, 22, 24, 338, 423a
3SSCR002697	XM_001929558	100152215	CDKN1A	4012	ErbB signaling pathway	130ac, 148ab-3p, 185, 20a, 22, 24, 338, 423a
3SSCR002697	XM_001929558	100152215	CDKN1A	4110	Cell cycle	130ac, 148ab-3p, 185, 20a, 22, 24, 338, 423a
3SSCR002697	XM_001929558	100152215	CDKN1A	4115	p53 signaling pathway	130ac, 148ab-3p, 185, 20a, 22, 24, 338, 423a
3SSCR002697	XM_001929558	100152215	CDKN1A	5160	Hepatitis C	130ac, 148ab-3p, 185, 20a, 22, 24, 338, 423a
3SSCR002697	XM_001929558	100152215	CDKN1A	5200	Pathways in cancer	130ac, 148ab-3p, 185, 20a, 22, 24, 338, 423a
3SSCR002697	XM_001929558	100152215	CDKN1A	5214	Glioma	130ac, 148ab-3p, 185, 20a, 22, 24, 338, 423a
3SSCR002697	XM_001929558	100152215	CDKN1A	5215	Prostate cancer	130ac, 148ab-3p, 185, 20a, 22, 24, 338, 423a
3SSCR002697	XM_001929558	100152215	CDKN1A	5218	Melanoma	130ac, 148ab-3p, 185, 20a, 22, 24, 338, 423a
3SSCR002697	XM_001929558	100152215	CDKN1A	5219	Bladder cancer	130ac, 148ab-3p, 185, 20a, 22, 24, 338, 423a
3SSCR002703	XM_001929598	100157844	PIM1	5221	Acute myeloid leukemia	15abc, 185, 1ab, 24, 26ab, 338, 432
3SSCR002703	XM_001929598	100157844	PIM1	4630	Jak-STAT signaling pathway	15abc, 185, 1ab, 24, 26ab, 338, 432
3SSCR002710	XM_001927957	100156085	GLO1	620	Pyruvate metabolism	15abc, 185, 1ab, 24, 26ab, 29abcd, 381
3SSCR002722	XM_001925740	396763	FLT1	5323	Rheumatoid arthritis	29abcd, 338
3SSCR002722	XM_001925740	396763	FLT1	4060	Cytokine-cytokine receptor interaction	29abcd, 338
3SSCR002722	XM_001925740	396763	FLT1	4144	Endocytosis	29abcd, 338
3SSCR002722	XM_001925740	396763	FLT1	4510	Focal adhesion	29abcd, 338
3SSCR002739	XM_001928250	100156017	CCNA1	4914	Progesterone-mediated oocyte maturation	185, 22, 381
3SSCR002739	XM_001928250	100156017	CCNA1	4110	Cell cycle	185, 22, 381
3SSCR002740	XM_001928411	100153584	SMAD9	4350	TGF-beta signaling pathway	130ac, 148ab-3p, 15abc, 185, 34ac
3SSCR002746	XM_001927096	100152645	ALG11	510	N-Glycan biosynthesis	143, 15abc, 199ab-3p, 22, 26ab, 376abd, 432, 503
3SSCR002746	XM_001927096	100152645	ALG11	1100	Metabolic pathways	143, 15abc, 199ab-3p, 22, 26ab, 376abd, 432, 503
3SSCR002755	XM_001926853	100151828	RB1	5223	Non-small cell lung cancer	148ab-3p, 15abc, 20a, 338
3SSCR002755	XM_001926853	100151828	RB1	4110	Cell cycle	148ab-3p, 15abc, 20a, 338
3SSCR002755	XM_001926853	100151828	RB1	5200	Pathways in cancer	148ab-3p, 15abc, 20a, 338
3SSCR002755	XM_001926853	100151828	RB1	5212	Pancreatic cancer	148ab-3p, 15abc, 20a, 338
3SSCR002755	XM_001926853	100151828	RB1	5214	Glioma	148ab-3p, 15abc, 20a, 338
3SSCR002755	XM_001926853	100151828	RB1	5215	Prostate cancer	148ab-3p, 15abc, 20a, 338
3SSCR002755	XM_001926853	100151828	RB1	5218	Melanoma	148ab-3p, 15abc, 20a, 338
3SSCR002755	XM_001926853	100151828	RB1	5219	Bladder cancer	148ab-3p, 15abc, 20a, 338
3SSCR002755	XM_001926853	100151828	RB1	5220	Chronic myeloid leukemia	148ab-3p, 15abc, 20a, 338
3SSCR002755	XM_001926853	100151828	RB1	5222	Small cell lung cancer	148ab-3p, 15abc, 20a, 338
3SSCR002759	XM_001929146	100155038	CPB2	4974	Protein digestion and absorption	185, 20a, 27abc
3SSCR002759	XM_001929146	100155038	CPB2	4610	Complement and coagulation cascades	185, 20a, 27abc
3SSCR002759	XM_001929146	100155038	CPB2	4972	Pancreatic secretion	185, 20a, 27abc
3SSCR002809	XM_001927478	100157572	GALNTL2	1100	Metabolic pathways	133abc
3SSCR002809	XM_001927478	100157572	GALNTL2	512	Mucin type O-Glycan biosynthesis	133abc
3SSCR002827	XM_001924554	397333	CAR	5416	Viral myocarditis	133abc, 24, 338, 423a, 744
3SSCR002861	XM_001924658	100157731	RFC4	3430	Mismatch repair	148ab-3p, 199ab-3p, 20a, 22, 381
3SSCR002861	XM_001924658	100157731	RFC4	3030	DNA replication	148ab-3p, 199ab-3p, 20a, 22, 381
3SSCR002861	XM_001924658	100157731	RFC4	3420	Nucleotide excision repair	148ab-3p, 199ab-3p, 20a, 22, 381
3SSCR002864	XM_001926441	100152894	DNAJB11	4141	Protein processing in endoplasmic reticulum	29abcd
3SSCR002865	XM_001927110	100152125	MASP1	5150	Staphylococcus aureus infection	20a, 29abcd, 338, 432
3SSCR002865	XM_001927110	100152125	MASP1	4610	Complement and coagulation cascades	20a, 29abcd, 338, 432
3SSCR002870	XM_001928236	100155750	LSG1	3008	Ribosome biogenesis in eukaryotes	143, 29abcd
3SSCR002874	XM_001928701	100156513	NCBP2	3013	RNA transport	15abc, 503
3SSCR002874	XM_001928701	100156513	NCBP2	3015	mRNA surveillance pathway	15abc, 503
3SSCR002874	XM_001928701	100156513	NCBP2	3040	Spliceosome	15abc, 503
3SSCR002875	XM_001928691	100156513	NCBP2	3040	Spliceosome	15abc, 503
3SSCR002875	XM_001928691	100156513	NCBP2	3013	RNA transport	15abc, 503
3SSCR002875	XM_001928691	100156513	NCBP2	3015	mRNA surveillance pathway	15abc, 503
3SSCR002881	XM_001927225	100156799	COX17	1100	Metabolic pathways	20a
3SSCR002881	XM_001927225	100156799	COX17	190	Oxidative phosphorylation	20a
3SSCR002903	XM_001926786	503666	P2RY1	4080	Neuroactive ligand-receptor interaction	338, 432
3SSCR002908	XM_001926168	100158056	PFKFB4	51	Fructose and mannose metabolism	148ab-3p, 185, 29abcd, 34ac, 381
3SSCR002917	XM_001927855	100153200	SEMA3B	4360	Axon guidance	148ab-3p, 22, 24, 338, 34ac, 423a, 744
3SSCR002931	XM_001925997	100156014	IL17RB	4060	Cytokine-cytokine receptor interaction	26ab, 381, 423a
3SSCR002964	XM_001924481	100155306	SEC61A1	4145	Phagosome	133abc, 18ab, 1ab, 338, 381, 503
3SSCR002964	XM_001924481	100155306	SEC61A1	3060	Protein export	133abc, 18ab, 1ab, 338, 381, 503
3SSCR002964	XM_001924481	100155306	SEC61A1	4141	Protein processing in endoplasmic reticulum	133abc, 18ab, 1ab, 338, 381, 503
3SSCR002968	XM_001928127	100155002	SHC3	5220	Chronic myeloid leukemia	185, 26ab, 27abc, 338, 34ac
3SSCR002968	XM_001928127	100155002	SHC3	4012	ErbB signaling pathway	185, 26ab, 27abc, 338, 34ac
3SSCR002968	XM_001928127	100155002	SHC3	4062	Chemokine signaling pathway	185, 26ab, 27abc, 338, 34ac
3SSCR002968	XM_001928127	100155002	SHC3	4510	Focal adhesion	185, 26ab, 27abc, 338, 34ac
3SSCR002968	XM_001928127	100155002	SHC3	4650	Natural killer cell mediated cytotoxicity	185, 26ab, 27abc, 338, 34ac
3SSCR002968	XM_001928127	100155002	SHC3	4722	Neurotrophin signaling pathway	185, 26ab, 27abc, 338, 34ac
3SSCR002968	XM_001928127	100155002	SHC3	4910	Insulin signaling pathway	185, 26ab, 27abc, 338, 34ac
3SSCR002968	XM_001928127	100155002	SHC3	5100	Bacterial invasion of epithelial cells	185, 26ab, 27abc, 338, 34ac
3SSCR002968	XM_001928127	100155002	SHC3	5214	Glioma	185, 26ab, 27abc, 338, 34ac
3SSCR002989	XM_001927933	100154035	POLR3D	4623	Cytosolic DNA-sensing pathway	24
3SSCR002989	XM_001927933	100154035	POLR3D	230	Purine metabolism	24
3SSCR002989	XM_001927933	100154035	POLR3D	240	Pyrimidine metabolism	24
3SSCR002989	XM_001927933	100154035	POLR3D	1100	Metabolic pathways	24
3SSCR002989	XM_001927933	100154035	POLR3D	3020	RNA polymerase	24
3SSCR002991	XM_001928163	100158082	PPP3CC	5152	Tuberculosis	26ab
3SSCR002991	XM_001928163	100158082	PPP3CC	4010	MAPK signaling pathway	26ab
3SSCR002991	XM_001928163	100158082	PPP3CC	4020	Calcium signaling pathway	26ab
3SSCR002991	XM_001928163	100158082	PPP3CC	4114	Oocyte meiosis	26ab
3SSCR002991	XM_001928163	100158082	PPP3CC	4210	Apoptosis	26ab
3SSCR002991	XM_001928163	100158082	PPP3CC	4310	Wnt signaling pathway	26ab
3SSCR002991	XM_001928163	100158082	PPP3CC	4360	Axon guidance	26ab
3SSCR002991	XM_001928163	100158082	PPP3CC	4370	VEGF signaling pathway	26ab
3SSCR002991	XM_001928163	100158082	PPP3CC	4380	Osteoclast differentiation	26ab
3SSCR002991	XM_001928163	100158082	PPP3CC	4650	Natural killer cell mediated cytotoxicity	26ab
3SSCR002991	XM_001928163	100158082	PPP3CC	4660	T cell receptor signaling pathway	26ab
3SSCR002991	XM_001928163	100158082	PPP3CC	4662	B cell receptor signaling pathway	26ab
3SSCR002991	XM_001928163	100158082	PPP3CC	4720	Long-term potentiation	26ab
3SSCR002991	XM_001928163	100158082	PPP3CC	4724	Glutamatergic synapse	26ab
3SSCR002991	XM_001928163	100158082	PPP3CC	5010	Alzheimer's disease	26ab
3SSCR002991	XM_001928163	100158082	PPP3CC	5014	Amyotrophic lateral sclerosis (ALS)	26ab
3SSCR002999	XM_001926801	100155254	ENTPD4	4142	Lysosome	199ab-3p, 22, 27abc
3SSCR002999	XM_001926801	100155254	ENTPD4	230	Purine metabolism	199ab-3p, 22, 27abc
3SSCR002999	XM_001926801	100155254	ENTPD4	240	Pyrimidine metabolism	199ab-3p, 22, 27abc
3SSCR003007	XM_001927414	397090	PPP2R2A	5160	Hepatitis C	130ac, 143, 148ab-3p, 199ab-3p, 20a, 423a
3SSCR003007	XM_001927414	397090	PPP2R2A	3015	mRNA surveillance pathway	130ac, 143, 148ab-3p, 199ab-3p, 20a, 423a
3SSCR003007	XM_001927414	397090	PPP2R2A	4530	Tight junction	130ac, 143, 148ab-3p, 199ab-3p, 20a, 423a
3SSCR003007	XM_001927414	397090	PPP2R2A	5142	Chagas disease (American trypanosomiasis)	130ac, 143, 148ab-3p, 199ab-3p, 20a, 423a
3SSCR003019	XM_001928787	100153078	FZD3	5217	Basal cell carcinoma	24, 381
3SSCR003019	XM_001928787	100153078	FZD3	4310	Wnt signaling pathway	24, 381
3SSCR003019	XM_001928787	100153078	FZD3	4916	Melanogenesis	24, 381
3SSCR003019	XM_001928787	100153078	FZD3	5200	Pathways in cancer	24, 381
3SSCR003031	XM_001926297	100154810	ACADSB	1100	Metabolic pathways	22, 338
3SSCR003031	XM_001926297	100154810	ACADSB	71	Fatty acid metabolism	22, 338
3SSCR003031	XM_001926297	100154810	ACADSB	280	Valine, leucine and isoleucine degradation	22, 338
3SSCR003034	XM_001928045	100156053	BUB3	4110	Cell cycle	185, 24, 26ab, 27abc, 34ac
3SSCR003035	XM_001928028	100156053	BUB3	4110	Cell cycle	185, 24, 26ab, 27abc, 34ac
3SSCR003037	XM_001928387	100152393	CHST15	532	Glycosaminoglycan biosynthesis - chondroitin sulfate	744
3SSCR003045	XM_001925304	100153444	UROS	860	Porphyrin and chlorophyll metabolism	199ab-3p, 432
3SSCR003045	XM_001925304	100153444	UROS	1100	Metabolic pathways	199ab-3p, 432
3SSCR003046	XM_001925278	100153444	UROS	1100	Metabolic pathways	199ab-3p, 432
3SSCR003046	XM_001925278	100153444	UROS	860	Porphyrin and chlorophyll metabolism	199ab-3p, 432
3SSCR003069	XM_001924661	100153151	SORBS1	4910	Insulin signaling pathway	143, 199ab-3p
3SSCR003069	XM_001924661	100153151	SORBS1	3320	PPAR signaling pathway	143, 199ab-3p
3SSCR003069	XM_001924661	100153151	SORBS1	4520	Adherens junction	143, 199ab-3p
3SSCR003070	XM_001927529	100151977	ALDH18A1	1100	Metabolic pathways	18ab, 34ac, 423a
3SSCR003070	XM_001927529	100151977	ALDH18A1	330	Arginine and proline metabolism	18ab, 34ac, 423a
3SSCR003073	XM_001928233	100152350	BLNK	5340	Primary immunodeficiency	24, 26ab, 34ac, 423a
3SSCR003073	XM_001928233	100152350	BLNK	4380	Osteoclast differentiation	24, 26ab, 34ac, 423a
3SSCR003073	XM_001928233	100152350	BLNK	4662	B cell receptor signaling pathway	24, 26ab, 34ac, 423a
3SSCR003106	XM_001924828	100157842	BTRC	4710	Circadian rhythm - mammal	148ab-3p, 15abc, 185, 1ab, 20a, 24, 26ab, 27abc, 34ac, 423a, 432, 503, 744
3SSCR003106	XM_001924828	100157842	BTRC	4114	Oocyte meiosis	148ab-3p, 15abc, 185, 1ab, 20a, 24, 26ab, 27abc, 34ac, 423a, 432, 503, 744
3SSCR003106	XM_001924828	100157842	BTRC	4120	Ubiquitin mediated proteolysis	148ab-3p, 15abc, 185, 1ab, 20a, 24, 26ab, 27abc, 34ac, 423a, 432, 503, 744
3SSCR003106	XM_001924828	100157842	BTRC	4310	Wnt signaling pathway	148ab-3p, 15abc, 185, 1ab, 20a, 24, 26ab, 27abc, 34ac, 423a, 432, 503, 744
3SSCR003106	XM_001924828	100157842	BTRC	4340	Hedgehog signaling pathway	148ab-3p, 15abc, 185, 1ab, 20a, 24, 26ab, 27abc, 34ac, 423a, 432, 503, 744
3SSCR003107	XM_001926858	100153781	POLL	3450	Non-homologous end-joining	130ac, 143, 148ab-3p, 185, 20a, 22, 24, 432
3SSCR003107	XM_001926858	100153781	POLL	3410	Base excision repair	130ac, 143, 148ab-3p, 185, 20a, 22, 24, 432
3SSCR003135	XM_001928912	100155412	SUFU	5217	Basal cell carcinoma	133abc, 20a
3SSCR003135	XM_001928912	100155412	SUFU	4340	Hedgehog signaling pathway	133abc, 20a
3SSCR003135	XM_001928912	100155412	SUFU	5200	Pathways in cancer	133abc, 20a
3SSCR003142	XM_001929335	100152210	TAF5	3022	Basal transcription factors	15abc, 20a, 24, 26ab, 29abcd, 34ac, 376abd, 381, 423a, 542-5p
3SSCR003147	XM_001929430	100156642	SLK	4114	Oocyte meiosis	338, 381
3SSCR003148	XM_001929426	100156642	SLK	4114	Oocyte meiosis	338, 381
3SSCR003149	XM_001929440	414914	COL17A1	4974	Protein digestion and absorption	338, 381
3SSCR003150	XM_001929444	414914	COL17A1	4974	Protein digestion and absorption	338, 381
3SSCR003164	XM_001926579	100151864	SMC3	4114	Oocyte meiosis	1ab, 22, 24, 26ab, 381, 423a
3SSCR003164	XM_001926579	100151864	SMC3	4110	Cell cycle	1ab, 22, 24, 26ab, 381, 423a
3SSCR003167	XM_001927875	397629	GPAT	1100	Metabolic pathways	143, 18ab, 27abc
3SSCR003167	XM_001927875	397629	GPAT	561	Glycerolipid metabolism	143, 18ab, 27abc
3SSCR003167	XM_001927875	397629	GPAT	564	Glycerophospholipid metabolism	143, 18ab, 27abc
3SSCR003170	XM_001927942	100157521	ACSL5	4920	Adipocytokine signaling pathway	148ab-3p, 15abc
3SSCR003170	XM_001927942	100157521	ACSL5	71	Fatty acid metabolism	148ab-3p, 15abc
3SSCR003170	XM_001927942	100157521	ACSL5	1100	Metabolic pathways	148ab-3p, 15abc
3SSCR003170	XM_001927942	100157521	ACSL5	3320	PPAR signaling pathway	148ab-3p, 15abc
3SSCR003170	XM_001927942	100157521	ACSL5	4146	Peroxisome	148ab-3p, 15abc
3SSCR003174	XM_001928695	100153922	TCF7L2	5412	Arrhythmogenic right ventricular cardiomyopathy (ARVC)	143, 15abc, 1ab, 26ab
3SSCR003174	XM_001928695	100153922	TCF7L2	4310	Wnt signaling pathway	143, 15abc, 1ab, 26ab
3SSCR003174	XM_001928695	100153922	TCF7L2	4520	Adherens junction	143, 15abc, 1ab, 26ab
3SSCR003174	XM_001928695	100153922	TCF7L2	4916	Melanogenesis	143, 15abc, 1ab, 26ab
3SSCR003174	XM_001928695	100153922	TCF7L2	5200	Pathways in cancer	143, 15abc, 1ab, 26ab
3SSCR003174	XM_001928695	100153922	TCF7L2	5210	Colorectal cancer	143, 15abc, 1ab, 26ab
3SSCR003174	XM_001928695	100153922	TCF7L2	5213	Endometrial cancer	143, 15abc, 1ab, 26ab
3SSCR003174	XM_001928695	100153922	TCF7L2	5215	Prostate cancer	143, 15abc, 1ab, 26ab
3SSCR003174	XM_001928695	100153922	TCF7L2	5216	Thyroid cancer	143, 15abc, 1ab, 26ab
3SSCR003174	XM_001928695	100153922	TCF7L2	5217	Basal cell carcinoma	143, 15abc, 1ab, 26ab
3SSCR003174	XM_001928695	100153922	TCF7L2	5221	Acute myeloid leukemia	143, 15abc, 1ab, 26ab
3SSCR003182	XM_001929299	100154343	ABLIM1	4360	Axon guidance	130ac, 148ab-3p, 151-5p, 15abc, 185, 22, 24, 27abc, 338, 34ac
3SSCR003194	XM_001927901	100153733	RAB11FIP2	4144	Endocytosis	338
3SSCR003207	XM_001928584	100152937	GRK5	4144	Endocytosis	381, 432
3SSCR003207	XM_001928584	100152937	GRK5	4062	Chemokine signaling pathway	381, 432
3SSCR003222	XM_001929385	100155012	RPS24	3010	Ribosome	130ac, 15abc, 20a, 24, 27abc, 338, 376abd, 381, 423a, 503
3SSCR003223	XM_001929387	100155012	RPS24	3010	Ribosome	130ac, 15abc, 20a, 24, 27abc, 338, 376abd, 381, 423a, 503
3SSCR003224	XM_001929392	100155012	RPS24	3010	Ribosome	130ac, 15abc, 20a, 24, 27abc, 338, 376abd, 381, 423a, 503
3SSCR003225	XM_001929380	100155012	RPS24	3010	Ribosome	130ac, 15abc, 20a, 24, 27abc, 338, 376abd, 381, 423a, 503
3SSCR003267	XM_001928882	100153520	HKDC1	4973	Carbohydrate digestion and absorption	143, 15abc, 18ab, 1ab, 20a, 27abc, 338, 381
3SSCR003267	XM_001928882	100153520	HKDC1	10	Glycolysis / Gluconeogenesis	143, 15abc, 18ab, 1ab, 20a, 27abc, 338, 381
3SSCR003267	XM_001928882	100153520	HKDC1	51	Fructose and mannose metabolism	143, 15abc, 18ab, 1ab, 20a, 27abc, 338, 381
3SSCR003267	XM_001928882	100153520	HKDC1	52	Galactose metabolism	143, 15abc, 18ab, 1ab, 20a, 27abc, 338, 381
3SSCR003267	XM_001928882	100153520	HKDC1	500	Starch and sucrose metabolism	143, 15abc, 18ab, 1ab, 20a, 27abc, 338, 381
3SSCR003267	XM_001928882	100153520	HKDC1	520	Amino sugar and nucleotide sugar metabolism	143, 15abc, 18ab, 1ab, 20a, 27abc, 338, 381
3SSCR003267	XM_001928882	100153520	HKDC1	524	Butirosin and neomycin biosynthesis	143, 15abc, 18ab, 1ab, 20a, 27abc, 338, 381
3SSCR003267	XM_001928882	100153520	HKDC1	1100	Metabolic pathways	143, 15abc, 18ab, 1ab, 20a, 27abc, 338, 381
3SSCR003267	XM_001928882	100153520	HKDC1	4910	Insulin signaling pathway	143, 15abc, 18ab, 1ab, 20a, 27abc, 338, 381
3SSCR003267	XM_001928882	100153520	HKDC1	4930	Type II diabetes mellitus	143, 15abc, 18ab, 1ab, 20a, 27abc, 338, 381
3SSCR003272	XM_001929166	396610	MAPK8	4010	MAPK signaling pathway	126-3p, 130ac, 143, 15abc, 199ab-3p, 20a, 26ab, 27abc, 29abcd, 376abd, 381, 432, 487b
3SSCR003272	XM_001929166	396610	MAPK8	4012	ErbB signaling pathway	126-3p, 130ac, 143, 15abc, 199ab-3p, 20a, 26ab, 27abc, 29abcd, 376abd, 381, 432, 487b
3SSCR003272	XM_001929166	396610	MAPK8	4141	Protein processing in endoplasmic reticulum	126-3p, 130ac, 143, 15abc, 199ab-3p, 20a, 26ab, 27abc, 29abcd, 376abd, 381, 432, 487b
3SSCR003272	XM_001929166	396610	MAPK8	4310	Wnt signaling pathway	126-3p, 130ac, 143, 15abc, 199ab-3p, 20a, 26ab, 27abc, 29abcd, 376abd, 381, 432, 487b
3SSCR003272	XM_001929166	396610	MAPK8	4380	Osteoclast differentiation	126-3p, 130ac, 143, 15abc, 199ab-3p, 20a, 26ab, 27abc, 29abcd, 376abd, 381, 432, 487b
3SSCR003272	XM_001929166	396610	MAPK8	4510	Focal adhesion	126-3p, 130ac, 143, 15abc, 199ab-3p, 20a, 26ab, 27abc, 29abcd, 376abd, 381, 432, 487b
3SSCR003272	XM_001929166	396610	MAPK8	4620	Toll-like receptor signaling pathway	126-3p, 130ac, 143, 15abc, 199ab-3p, 20a, 26ab, 27abc, 29abcd, 376abd, 381, 432, 487b
3SSCR003272	XM_001929166	396610	MAPK8	4621	NOD-like receptor signaling pathway	126-3p, 130ac, 143, 15abc, 199ab-3p, 20a, 26ab, 27abc, 29abcd, 376abd, 381, 432, 487b
3SSCR003272	XM_001929166	396610	MAPK8	4622	RIG-I-like receptor signaling pathway	126-3p, 130ac, 143, 15abc, 199ab-3p, 20a, 26ab, 27abc, 29abcd, 376abd, 381, 432, 487b
3SSCR003272	XM_001929166	396610	MAPK8	4664	Fc epsilon RI signaling pathway	126-3p, 130ac, 143, 15abc, 199ab-3p, 20a, 26ab, 27abc, 29abcd, 376abd, 381, 432, 487b
3SSCR003272	XM_001929166	396610	MAPK8	4722	Neurotrophin signaling pathway	126-3p, 130ac, 143, 15abc, 199ab-3p, 20a, 26ab, 27abc, 29abcd, 376abd, 381, 432, 487b
3SSCR003272	XM_001929166	396610	MAPK8	4910	Insulin signaling pathway	126-3p, 130ac, 143, 15abc, 199ab-3p, 20a, 26ab, 27abc, 29abcd, 376abd, 381, 432, 487b
3SSCR003272	XM_001929166	396610	MAPK8	4912	GnRH signaling pathway	126-3p, 130ac, 143, 15abc, 199ab-3p, 20a, 26ab, 27abc, 29abcd, 376abd, 381, 432, 487b
3SSCR003272	XM_001929166	396610	MAPK8	4914	Progesterone-mediated oocyte maturation	126-3p, 130ac, 143, 15abc, 199ab-3p, 20a, 26ab, 27abc, 29abcd, 376abd, 381, 432, 487b
3SSCR003272	XM_001929166	396610	MAPK8	4920	Adipocytokine signaling pathway	126-3p, 130ac, 143, 15abc, 199ab-3p, 20a, 26ab, 27abc, 29abcd, 376abd, 381, 432, 487b
3SSCR003272	XM_001929166	396610	MAPK8	4930	Type II diabetes mellitus	126-3p, 130ac, 143, 15abc, 199ab-3p, 20a, 26ab, 27abc, 29abcd, 376abd, 381, 432, 487b
3SSCR003272	XM_001929166	396610	MAPK8	5133	Pertussis	126-3p, 130ac, 143, 15abc, 199ab-3p, 20a, 26ab, 27abc, 29abcd, 376abd, 381, 432, 487b
3SSCR003272	XM_001929166	396610	MAPK8	5142	Chagas disease (American trypanosomiasis)	126-3p, 130ac, 143, 15abc, 199ab-3p, 20a, 26ab, 27abc, 29abcd, 376abd, 381, 432, 487b
3SSCR003272	XM_001929166	396610	MAPK8	5145	Toxoplasmosis	126-3p, 130ac, 143, 15abc, 199ab-3p, 20a, 26ab, 27abc, 29abcd, 376abd, 381, 432, 487b
3SSCR003272	XM_001929166	396610	MAPK8	5152	Tuberculosis	126-3p, 130ac, 143, 15abc, 199ab-3p, 20a, 26ab, 27abc, 29abcd, 376abd, 381, 432, 487b
3SSCR003272	XM_001929166	396610	MAPK8	5160	Hepatitis C	126-3p, 130ac, 143, 15abc, 199ab-3p, 20a, 26ab, 27abc, 29abcd, 376abd, 381, 432, 487b
3SSCR003272	XM_001929166	396610	MAPK8	5164	Influenza A	126-3p, 130ac, 143, 15abc, 199ab-3p, 20a, 26ab, 27abc, 29abcd, 376abd, 381, 432, 487b
3SSCR003272	XM_001929166	396610	MAPK8	5200	Pathways in cancer	126-3p, 130ac, 143, 15abc, 199ab-3p, 20a, 26ab, 27abc, 29abcd, 376abd, 381, 432, 487b
3SSCR003272	XM_001929166	396610	MAPK8	5210	Colorectal cancer	126-3p, 130ac, 143, 15abc, 199ab-3p, 20a, 26ab, 27abc, 29abcd, 376abd, 381, 432, 487b
3SSCR003272	XM_001929166	396610	MAPK8	5212	Pancreatic cancer	126-3p, 130ac, 143, 15abc, 199ab-3p, 20a, 26ab, 27abc, 29abcd, 376abd, 381, 432, 487b
3SSCR003273	XM_001929171	396610	MAPK8	5212	Pancreatic cancer	126-3p, 130ac, 143, 15abc, 199ab-3p, 20a, 26ab, 27abc, 29abcd, 376abd, 381, 432, 487b
3SSCR003273	XM_001929171	396610	MAPK8	4010	MAPK signaling pathway	126-3p, 130ac, 143, 15abc, 199ab-3p, 20a, 26ab, 27abc, 29abcd, 376abd, 381, 432, 487b
3SSCR003273	XM_001929171	396610	MAPK8	4012	ErbB signaling pathway	126-3p, 130ac, 143, 15abc, 199ab-3p, 20a, 26ab, 27abc, 29abcd, 376abd, 381, 432, 487b
3SSCR003273	XM_001929171	396610	MAPK8	4141	Protein processing in endoplasmic reticulum	126-3p, 130ac, 143, 15abc, 199ab-3p, 20a, 26ab, 27abc, 29abcd, 376abd, 381, 432, 487b
3SSCR003273	XM_001929171	396610	MAPK8	4310	Wnt signaling pathway	126-3p, 130ac, 143, 15abc, 199ab-3p, 20a, 26ab, 27abc, 29abcd, 376abd, 381, 432, 487b
3SSCR003273	XM_001929171	396610	MAPK8	4380	Osteoclast differentiation	126-3p, 130ac, 143, 15abc, 199ab-3p, 20a, 26ab, 27abc, 29abcd, 376abd, 381, 432, 487b
3SSCR003273	XM_001929171	396610	MAPK8	4510	Focal adhesion	126-3p, 130ac, 143, 15abc, 199ab-3p, 20a, 26ab, 27abc, 29abcd, 376abd, 381, 432, 487b
3SSCR003273	XM_001929171	396610	MAPK8	4620	Toll-like receptor signaling pathway	126-3p, 130ac, 143, 15abc, 199ab-3p, 20a, 26ab, 27abc, 29abcd, 376abd, 381, 432, 487b
3SSCR003273	XM_001929171	396610	MAPK8	4621	NOD-like receptor signaling pathway	126-3p, 130ac, 143, 15abc, 199ab-3p, 20a, 26ab, 27abc, 29abcd, 376abd, 381, 432, 487b
3SSCR003273	XM_001929171	396610	MAPK8	4622	RIG-I-like receptor signaling pathway	126-3p, 130ac, 143, 15abc, 199ab-3p, 20a, 26ab, 27abc, 29abcd, 376abd, 381, 432, 487b
3SSCR003273	XM_001929171	396610	MAPK8	4664	Fc epsilon RI signaling pathway	126-3p, 130ac, 143, 15abc, 199ab-3p, 20a, 26ab, 27abc, 29abcd, 376abd, 381, 432, 487b
3SSCR003273	XM_001929171	396610	MAPK8	4722	Neurotrophin signaling pathway	126-3p, 130ac, 143, 15abc, 199ab-3p, 20a, 26ab, 27abc, 29abcd, 376abd, 381, 432, 487b
3SSCR003273	XM_001929171	396610	MAPK8	4910	Insulin signaling pathway	126-3p, 130ac, 143, 15abc, 199ab-3p, 20a, 26ab, 27abc, 29abcd, 376abd, 381, 432, 487b
3SSCR003273	XM_001929171	396610	MAPK8	4912	GnRH signaling pathway	126-3p, 130ac, 143, 15abc, 199ab-3p, 20a, 26ab, 27abc, 29abcd, 376abd, 381, 432, 487b
3SSCR003273	XM_001929171	396610	MAPK8	4914	Progesterone-mediated oocyte maturation	126-3p, 130ac, 143, 15abc, 199ab-3p, 20a, 26ab, 27abc, 29abcd, 376abd, 381, 432, 487b
3SSCR003273	XM_001929171	396610	MAPK8	4920	Adipocytokine signaling pathway	126-3p, 130ac, 143, 15abc, 199ab-3p, 20a, 26ab, 27abc, 29abcd, 376abd, 381, 432, 487b
3SSCR003273	XM_001929171	396610	MAPK8	4930	Type II diabetes mellitus	126-3p, 130ac, 143, 15abc, 199ab-3p, 20a, 26ab, 27abc, 29abcd, 376abd, 381, 432, 487b
3SSCR003273	XM_001929171	396610	MAPK8	5133	Pertussis	126-3p, 130ac, 143, 15abc, 199ab-3p, 20a, 26ab, 27abc, 29abcd, 376abd, 381, 432, 487b
3SSCR003273	XM_001929171	396610	MAPK8	5142	Chagas disease (American trypanosomiasis)	126-3p, 130ac, 143, 15abc, 199ab-3p, 20a, 26ab, 27abc, 29abcd, 376abd, 381, 432, 487b
3SSCR003273	XM_001929171	396610	MAPK8	5145	Toxoplasmosis	126-3p, 130ac, 143, 15abc, 199ab-3p, 20a, 26ab, 27abc, 29abcd, 376abd, 381, 432, 487b
3SSCR003273	XM_001929171	396610	MAPK8	5152	Tuberculosis	126-3p, 130ac, 143, 15abc, 199ab-3p, 20a, 26ab, 27abc, 29abcd, 376abd, 381, 432, 487b
3SSCR003273	XM_001929171	396610	MAPK8	5160	Hepatitis C	126-3p, 130ac, 143, 15abc, 199ab-3p, 20a, 26ab, 27abc, 29abcd, 376abd, 381, 432, 487b
3SSCR003273	XM_001929171	396610	MAPK8	5164	Influenza A	126-3p, 130ac, 143, 15abc, 199ab-3p, 20a, 26ab, 27abc, 29abcd, 376abd, 381, 432, 487b
3SSCR003273	XM_001929171	396610	MAPK8	5200	Pathways in cancer	126-3p, 130ac, 143, 15abc, 199ab-3p, 20a, 26ab, 27abc, 29abcd, 376abd, 381, 432, 487b
3SSCR003273	XM_001929171	396610	MAPK8	5210	Colorectal cancer	126-3p, 130ac, 143, 15abc, 199ab-3p, 20a, 26ab, 27abc, 29abcd, 376abd, 381, 432, 487b
3SSCR003293	XM_001926954	100157243	CSTF2T	3015	mRNA surveillance pathway	26ab, 381, 423a
3SSCR003294	XM_001926973	100157243	CSTF2T	3015	mRNA surveillance pathway	26ab, 381, 423a
3SSCR003305	XM_001928724	100153038	IFIT1	5160	Hepatitis C	27abc
3SSCR003308	XM_001926022	100154650	PANK1	1100	Metabolic pathways	432
3SSCR003308	XM_001926022	100154650	PANK1	770	Pantothenate and CoA biosynthesis	432
3SSCR003310	XM_001924771	100156540	RPP30	3013	RNA transport	143, 148ab-3p, 26ab, 381
3SSCR003310	XM_001924771	100156540	RPP30	3008	Ribosome biogenesis in eukaryotes	143, 148ab-3p, 26ab, 381
3SSCR003317	XM_001925381	100155309	IDE	5010	Alzheimer's disease	130ac, 143, 18ab, 20a, 338, 376abd, 381, 450a, 744
3SSCR003328	XM_001927058	397300	MTR	1100	Metabolic pathways	20a
3SSCR003328	XM_001927058	397300	MTR	270	Cysteine and methionine metabolism	20a
3SSCR003328	XM_001927058	397300	MTR	450	Selenocompound metabolism	20a
3SSCR003328	XM_001927058	397300	MTR	670	One carbon pool by folate	20a
3SSCR003330	XM_001925190	100154560	HEATR1	3008	Ribosome biogenesis in eukaryotes	381
3SSCR003364	XM_001927954	100155476	TAF5L	3022	Basal transcription factors	185, 27abc
3SSCR003366	XM_001928164	100153047	NUP133	3013	RNA transport	130ac, 148ab-3p, 199ab-3p, 381
3SSCR003371	XM_001928781	100157879	BMS1	3008	Ribosome biogenesis in eukaryotes	1ab
3SSCR003372	XM_001926343	100155053	RET	4144	Endocytosis	148ab-3p
3SSCR003372	XM_001926343	100155053	RET	5200	Pathways in cancer	148ab-3p
3SSCR003372	XM_001926343	100155053	RET	5216	Thyroid cancer	148ab-3p
3SSCR003373	XM_001926369	100153852	RET	5216	Thyroid cancer	148ab-3p
3SSCR003373	XM_001926369	100153852	RET	4144	Endocytosis	148ab-3p
3SSCR003373	XM_001926369	100153852	RET	5200	Pathways in cancer	148ab-3p
3SSCR003388	XM_001929282	100155896	CCDC6	5216	Thyroid cancer	18ab, 20a, 34ac, 503
3SSCR003388	XM_001929282	100155896	CCDC6	5200	Pathways in cancer	18ab, 20a, 34ac, 503
3SSCR003410	XM_001928101	396595	PRF1	5416	Viral myocarditis	15abc, 199ab-3p, 1ab
3SSCR003410	XM_001928101	396595	PRF1	4650	Natural killer cell mediated cytotoxicity	15abc, 199ab-3p, 1ab
3SSCR003410	XM_001928101	396595	PRF1	4940	Type I diabetes mellitus	15abc, 199ab-3p, 1ab
3SSCR003410	XM_001928101	396595	PRF1	5320	Autoimmune thyroid disease	15abc, 199ab-3p, 1ab
3SSCR003410	XM_001928101	396595	PRF1	5330	Allograft rejection	15abc, 199ab-3p, 1ab
3SSCR003410	XM_001928101	396595	PRF1	5332	Graft-versus-host disease	15abc, 199ab-3p, 1ab
3SSCR003415	XM_001928494	100153167	PSAP	4142	Lysosome	151-5p, 381, 542-5p
3SSCR003416	XM_001924319	100156234	DNAJB12	4141	Protein processing in endoplasmic reticulum	143, 15abc, 18ab, 199ab-3p
3SSCR003427	XM_001928193	100152996	SEC24C	4141	Protein processing in endoplasmic reticulum	148ab-3p, 151-5p, 185, 199ab-3p, 20a, 22, 338, 423a, 432, 487b, 503
3SSCR003431	XM_001928374	100151795	NDST2	1100	Metabolic pathways	24, 376abd
3SSCR003431	XM_001928374	100151795	NDST2	534	Glycosaminoglycan biosynthesis - heparan sulfate	24, 376abd
3SSCR003433	XM_001928736	100155017	AP3M1	4142	Lysosome	130ac, 15abc, 185, 18ab, 20a, 26ab, 27abc, 29abcd, 34ac, 381, 432, 503, 542-5p
3SSCR003443	XM_001927539	100152121	GTF2H3	3420	Nucleotide excision repair	143
3SSCR003443	XM_001927539	100152121	GTF2H3	3022	Basal transcription factors	143
3SSCR003445	XM_001927602	100156140	EIF2B1	3013	RNA transport	199ab-3p, 22, 27abc, 381, 542-5p
3SSCR003468	XM_001929287	100152087	ANAPC5	4914	Progesterone-mediated oocyte maturation	22, 24
3SSCR003468	XM_001929287	100152087	ANAPC5	4110	Cell cycle	22, 24
3SSCR003468	XM_001929287	100152087	ANAPC5	4114	Oocyte meiosis	22, 24
3SSCR003468	XM_001929287	100152087	ANAPC5	4120	Ubiquitin mediated proteolysis	22, 24
3SSCR003469	XM_001929312	100157312	CAMKK2	4920	Adipocytokine signaling pathway	143, 22, 24
3SSCR003470	XM_001929310	100157312	CAMKK2	4920	Adipocytokine signaling pathway	143, 22, 24
3SSCR003473	XM_001929407	100155743	ANAPC7	4914	Progesterone-mediated oocyte maturation	15abc
3SSCR003473	XM_001929407	100155743	ANAPC7	4110	Cell cycle	15abc
3SSCR003473	XM_001929407	100155743	ANAPC7	4114	Oocyte meiosis	15abc
3SSCR003473	XM_001929407	100155743	ANAPC7	4120	Ubiquitin mediated proteolysis	15abc
3SSCR003475	XM_001929420	100154518	ARPC3	5100	Bacterial invasion of epithelial cells	130ac, 15abc, 185, 1ab, 20a, 27abc, 338, 432
3SSCR003475	XM_001929420	100154518	ARPC3	4666	Fc gamma R-mediated phagocytosis	130ac, 15abc, 185, 1ab, 20a, 27abc, 338, 432
3SSCR003475	XM_001929420	100154518	ARPC3	4810	Regulation of actin cytoskeleton	130ac, 15abc, 185, 1ab, 20a, 27abc, 338, 432
3SSCR003488	XM_001926269	100153965	RFC5	3430	Mismatch repair	185, 199ab-3p, 1ab, 20a, 22, 423a
3SSCR003488	XM_001926269	100153965	RFC5	3030	DNA replication	185, 199ab-3p, 1ab, 20a, 22, 423a
3SSCR003488	XM_001926269	100153965	RFC5	3420	Nucleotide excision repair	185, 199ab-3p, 1ab, 20a, 22, 423a
3SSCR003506	XM_001926896	100156625	ERP29	4141	Protein processing in endoplasmic reticulum	148ab-3p, 24, 381
3SSCR003514	XM_001928272	100154637	SRSF9	3040	Spliceosome	148ab-3p
3SSCR003528	XM_001929194	100157459	MMAB	1100	Metabolic pathways	130ac, 22, 27abc, 338, 34ac, 423a, 503
3SSCR003528	XM_001929194	100157459	MMAB	860	Porphyrin and chlorophyll metabolism	130ac, 22, 27abc, 338, 34ac, 423a, 503
3SSCR003529	XM_001929210	100157435	UBE3B	4120	Ubiquitin mediated proteolysis	133abc, 143, 15abc, 29abcd, 34ac, 376abd, 503
3SSCR003530	XM_001929270	100154993	ACACB	4910	Insulin signaling pathway	133abc, 1ab, 24, 27abc, 376abd, 423a
3SSCR003530	XM_001929270	100154993	ACACB	61	Fatty acid biosynthesis	133abc, 1ab, 24, 27abc, 376abd, 423a
3SSCR003530	XM_001929270	100154993	ACACB	620	Pyruvate metabolism	133abc, 1ab, 24, 27abc, 376abd, 423a
3SSCR003530	XM_001929270	100154993	ACACB	640	Propanoate metabolism	133abc, 1ab, 24, 27abc, 376abd, 423a
3SSCR003530	XM_001929270	100154993	ACACB	1100	Metabolic pathways	133abc, 1ab, 24, 27abc, 376abd, 423a
3SSCR003534	XM_001929329	100157825	SSH1	4810	Regulation of actin cytoskeleton	130ac, 133abc
3SSCR003541	XM_001924379	100156449	ADRBK2	4724	Glutamatergic synapse	199ab-3p, 26ab, 503
3SSCR003541	XM_001924379	100156449	ADRBK2	4062	Chemokine signaling pathway	199ab-3p, 26ab, 503
3SSCR003541	XM_001924379	100156449	ADRBK2	4144	Endocytosis	199ab-3p, 26ab, 503
3SSCR003564	XM_001929231	100154850	SF3A1	3040	Spliceosome	27abc, 34ac
3SSCR003565	XM_001929234	100154850	SF3A1	3040	Spliceosome	27abc, 34ac
3SSCR003572	XM_001929316	100152846	TCN2	4977	Vitamin digestion and absorption	15abc, 24, 503
3SSCR003573	XM_001929313	100152846	TCN2	4977	Vitamin digestion and absorption	15abc, 24, 503
3SSCR003587	XM_001926065	100156359	LIMK2	4810	Regulation of actin cytoskeleton	133abc, 143, 148ab-3p, 151-5p, 185, 18ab, 20a, 22, 24, 26ab, 27abc, 29abcd, 338, 34ac, 376abd, 423a, 432, 503, 542-5p, 744
3SSCR003587	XM_001926065	100156359	LIMK2	4360	Axon guidance	133abc, 143, 148ab-3p, 151-5p, 185, 18ab, 20a, 22, 24, 26ab, 27abc, 29abcd, 338, 34ac, 376abd, 423a, 432, 503, 542-5p, 744
3SSCR003587	XM_001926065	100156359	LIMK2	4666	Fc gamma R-mediated phagocytosis	133abc, 143, 148ab-3p, 151-5p, 185, 18ab, 20a, 22, 24, 26ab, 27abc, 29abcd, 338, 34ac, 376abd, 423a, 432, 503, 542-5p, 744
3SSCR003595	XM_001927737	100153506	PISD	1100	Metabolic pathways	133abc, 148ab-3p, 15abc, 18ab, 199ab-3p, 423a, 432, 503
3SSCR003595	XM_001927737	100153506	PISD	564	Glycerophospholipid metabolism	133abc, 148ab-3p, 15abc, 18ab, 199ab-3p, 423a, 432, 503
3SSCR003601	XM_001928566	397113	SLC5A1	4978	Mineral absorption	744
3SSCR003601	XM_001928566	397113	SLC5A1	4973	Carbohydrate digestion and absorption	744
3SSCR003601	XM_001928566	397113	SLC5A1	4976	Bile secretion	744
3SSCR003604	XM_001925895	100157974	BCR	5220	Chronic myeloid leukemia	133abc, 148ab-3p, 15abc, 185, 1ab, 20a, 22, 26ab, 27abc, 338, 34ac, 423a
3SSCR003604	XM_001925895	100157974	BCR	5200	Pathways in cancer	133abc, 148ab-3p, 15abc, 185, 1ab, 20a, 22, 26ab, 27abc, 338, 34ac, 423a
3SSCR003629	XM_001929539	100157972	PPIL2	4120	Ubiquitin mediated proteolysis	133abc
3SSCR003633	XM_001929537	100154268	UBE2L3	5012	Parkinson's disease	148ab-3p, 151-5p, 34ac, 542-5p
3SSCR003633	XM_001929537	100154268	UBE2L3	4120	Ubiquitin mediated proteolysis	148ab-3p, 151-5p, 34ac, 542-5p
3SSCR003640	XM_001929588	100152725	SMPD4	600	Sphingolipid metabolism	22
3SSCR003640	XM_001929588	100152725	SMPD4	1100	Metabolic pathways	22
3SSCR003641	XM_001929589	100152725	SMPD4	1100	Metabolic pathways	22
3SSCR003641	XM_001929589	100152725	SMPD4	600	Sphingolipid metabolism	22
3SSCR003652	XM_001929622	100153062	UFD1L	4141	Protein processing in endoplasmic reticulum	15abc, 24, 29abcd, 376abd
3SSCR003665	XM_001929638	100155530	COMT	140	Steroid hormone biosynthesis	143, 148ab-3p, 15abc, 185, 20a, 22, 24, 29abcd, 338, 381, 423a, 432
3SSCR003665	XM_001929638	100155530	COMT	350	Tyrosine metabolism	143, 148ab-3p, 15abc, 185, 20a, 22, 24, 29abcd, 338, 381, 423a, 432
3SSCR003665	XM_001929638	100155530	COMT	1100	Metabolic pathways	143, 148ab-3p, 15abc, 185, 20a, 22, 24, 29abcd, 338, 381, 423a, 432
3SSCR003666	XM_001929639	100155530	COMT	1100	Metabolic pathways	143, 148ab-3p, 15abc, 185, 20a, 22, 24, 29abcd, 338, 381, 423a, 432
3SSCR003666	XM_001929639	100155530	COMT	140	Steroid hormone biosynthesis	143, 148ab-3p, 15abc, 185, 20a, 22, 24, 29abcd, 338, 381, 423a, 432
3SSCR003666	XM_001929639	100155530	COMT	350	Tyrosine metabolism	143, 148ab-3p, 15abc, 185, 20a, 22, 24, 29abcd, 338, 381, 423a, 432
3SSCR003691	XM_001928551	100151990	ULK1	4150	mTOR signaling pathway	338
3SSCR003691	XM_001928551	100151990	ULK1	4140	Regulation of autophagy	338
3SSCR003698	XM_001925433	397655	RAN	3013	RNA transport	143, 185, 26ab, 34ac, 432
3SSCR003698	XM_001925433	397655	RAN	3008	Ribosome biogenesis in eukaryotes	143, 185, 26ab, 34ac, 432
3SSCR003719	XM_001925685	396837	HTR2B	4540	Gap junction	133abc, 143, 185, 22
3SSCR003719	XM_001925685	396837	HTR2B	4020	Calcium signaling pathway	133abc, 143, 185, 22
3SSCR003719	XM_001925685	396837	HTR2B	4080	Neuroactive ligand-receptor interaction	133abc, 143, 185, 22
3SSCR003720	XM_001926506	100151780	KCNJ13	4974	Protein digestion and absorption	133abc
3SSCR003727	XM_001928087	100101551	COL6A3	4510	Focal adhesion	27abc
3SSCR003727	XM_001928087	100101551	COL6A3	4512	ECM-receptor interaction	27abc
3SSCR003727	XM_001928087	100101551	COL6A3	4974	Protein digestion and absorption	27abc
3SSCR003728	XM_001928095	100101551	COL6A3	4510	Focal adhesion	27abc
3SSCR003728	XM_001928095	100101551	COL6A3	4512	ECM-receptor interaction	27abc
3SSCR003728	XM_001928095	100101551	COL6A3	4974	Protein digestion and absorption	27abc
3SSCR003729	XM_001928103	100101551	COL6A3	4510	Focal adhesion	27abc
3SSCR003729	XM_001928103	100101551	COL6A3	4512	ECM-receptor interaction	27abc
3SSCR003729	XM_001928103	100101551	COL6A3	4974	Protein digestion and absorption	27abc
3SSCR003730	XM_001928108	100101551	COL6A3	4510	Focal adhesion	27abc
3SSCR003730	XM_001928108	100101551	COL6A3	4512	ECM-receptor interaction	27abc
3SSCR003730	XM_001928108	100101551	COL6A3	4974	Protein digestion and absorption	27abc
3SSCR003731	XM_001928113	100101551	COL6A3	4974	Protein digestion and absorption	27abc
3SSCR003731	XM_001928113	100101551	COL6A3	4510	Focal adhesion	27abc
3SSCR003731	XM_001928113	100101551	COL6A3	4512	ECM-receptor interaction	27abc
3SSCR003735	XM_001927009	100157042	STAM2	4630	Jak-STAT signaling pathway	18ab, 1ab
3SSCR003735	XM_001927009	100157042	STAM2	4144	Endocytosis	18ab, 1ab
3SSCR003746	XM_001924806	100156132	NOP58	3008	Ribosome biogenesis in eukaryotes	133abc, 148ab-3p, 1ab, 20a, 381, 432
3SSCR003767	XM_001925512	100153546	NHEJ1	3450	Non-homologous end-joining	133abc, 185
3SSCR003773	XM_001928335	100151951	TUBA4A	4540	Gap junction	22
3SSCR003773	XM_001928335	100151951	TUBA4A	4145	Phagosome	22
3SSCR003785	XM_001924998	100152189	SSB	5322	Systemic lupus erythematosus	338
3SSCR003806	XM_001928315	397283	NEUROD1	4950	Maturity onset diabetes of the young	130ac, 148ab-3p, 15abc, 18ab, 199ab-3p, 1ab, 20a, 24, 26ab, 27abc, 29abcd, 376abd, 432, 503, 744
3SSCR003818	XM_001928599	492279	HSPD1	3018	RNA degradation	130ac, 143, 185
3SSCR003818	XM_001928599	492279	HSPD1	4940	Type I diabetes mellitus	130ac, 143, 185
3SSCR003818	XM_001928599	492279	HSPD1	5152	Tuberculosis	130ac, 143, 185
3SSCR003819	XM_001928609	492279	HSPD1	5152	Tuberculosis	130ac, 143, 185
3SSCR003819	XM_001928609	492279	HSPD1	3018	RNA degradation	130ac, 143, 185
3SSCR003819	XM_001928609	492279	HSPD1	4940	Type I diabetes mellitus	130ac, 143, 185
3SSCR003821	XM_001928794	100157887	SF3B1	3040	Spliceosome	15abc
3SSCR003823	XM_001926150	100156631	NEIL3	3410	Base excision repair	185, 423a
3SSCR003839	XM_001928678	100153248	FGFR1	4010	MAPK signaling pathway	133abc, 15abc, 185, 338, 34ac, 423a
3SSCR003839	XM_001928678	100153248	FGFR1	4520	Adherens junction	133abc, 15abc, 185, 338, 34ac, 423a
3SSCR003839	XM_001928678	100153248	FGFR1	4810	Regulation of actin cytoskeleton	133abc, 15abc, 185, 338, 34ac, 423a
3SSCR003839	XM_001928678	100153248	FGFR1	5200	Pathways in cancer	133abc, 15abc, 185, 338, 34ac, 423a
3SSCR003839	XM_001928678	100153248	FGFR1	5215	Prostate cancer	133abc, 15abc, 185, 338, 34ac, 423a
3SSCR003839	XM_001928678	100153248	FGFR1	5218	Melanoma	133abc, 15abc, 185, 338, 34ac, 423a
3SSCR003840	XM_001928712	100153248	FGFR1	4010	MAPK signaling pathway	133abc, 15abc, 185, 338, 34ac, 423a
3SSCR003840	XM_001928712	100153248	FGFR1	4520	Adherens junction	133abc, 15abc, 185, 338, 34ac, 423a
3SSCR003840	XM_001928712	100153248	FGFR1	4810	Regulation of actin cytoskeleton	133abc, 15abc, 185, 338, 34ac, 423a
3SSCR003840	XM_001928712	100153248	FGFR1	5200	Pathways in cancer	133abc, 15abc, 185, 338, 34ac, 423a
3SSCR003840	XM_001928712	100153248	FGFR1	5215	Prostate cancer	133abc, 15abc, 185, 338, 34ac, 423a
3SSCR003840	XM_001928712	100153248	FGFR1	5218	Melanoma	133abc, 15abc, 185, 338, 34ac, 423a
3SSCR003841	XM_001928706	100153248	FGFR1	4010	MAPK signaling pathway	133abc, 15abc, 185, 338, 34ac, 423a
3SSCR003841	XM_001928706	100153248	FGFR1	4520	Adherens junction	133abc, 15abc, 185, 338, 34ac, 423a
3SSCR003841	XM_001928706	100153248	FGFR1	4810	Regulation of actin cytoskeleton	133abc, 15abc, 185, 338, 34ac, 423a
3SSCR003841	XM_001928706	100153248	FGFR1	5200	Pathways in cancer	133abc, 15abc, 185, 338, 34ac, 423a
3SSCR003841	XM_001928706	100153248	FGFR1	5215	Prostate cancer	133abc, 15abc, 185, 338, 34ac, 423a
3SSCR003841	XM_001928706	100153248	FGFR1	5218	Melanoma	133abc, 15abc, 185, 338, 34ac, 423a
3SSCR003842	XM_001928685	100153248	FGFR1	4010	MAPK signaling pathway	133abc, 15abc, 185, 338, 34ac, 423a
3SSCR003842	XM_001928685	100153248	FGFR1	4520	Adherens junction	133abc, 15abc, 185, 338, 34ac, 423a
3SSCR003842	XM_001928685	100153248	FGFR1	4810	Regulation of actin cytoskeleton	133abc, 15abc, 185, 338, 34ac, 423a
3SSCR003842	XM_001928685	100153248	FGFR1	5200	Pathways in cancer	133abc, 15abc, 185, 338, 34ac, 423a
3SSCR003842	XM_001928685	100153248	FGFR1	5215	Prostate cancer	133abc, 15abc, 185, 338, 34ac, 423a
3SSCR003842	XM_001928685	100153248	FGFR1	5218	Melanoma	133abc, 15abc, 185, 338, 34ac, 423a
3SSCR003843	XM_001928696	100153248	FGFR1	5218	Melanoma	133abc, 15abc, 185, 338, 34ac, 423a
3SSCR003843	XM_001928696	100153248	FGFR1	4010	MAPK signaling pathway	133abc, 15abc, 185, 338, 34ac, 423a
3SSCR003843	XM_001928696	100153248	FGFR1	4520	Adherens junction	133abc, 15abc, 185, 338, 34ac, 423a
3SSCR003843	XM_001928696	100153248	FGFR1	4810	Regulation of actin cytoskeleton	133abc, 15abc, 185, 338, 34ac, 423a
3SSCR003843	XM_001928696	100153248	FGFR1	5200	Pathways in cancer	133abc, 15abc, 185, 338, 34ac, 423a
3SSCR003843	XM_001928696	100153248	FGFR1	5215	Prostate cancer	133abc, 15abc, 185, 338, 34ac, 423a
3SSCR003852	XM_001926788	100157937	PRPF40A	3040	Spliceosome	20a, 29abcd, 376abd
3SSCR003854	XM_001927798	100152307	ACVR1	4350	TGF-beta signaling pathway	199ab-3p, 26ab, 27abc, 34ac
3SSCR003854	XM_001927798	100152307	ACVR1	4060	Cytokine-cytokine receptor interaction	199ab-3p, 26ab, 27abc, 34ac
3SSCR003857	XM_001925924	100156366	TANK	4622	RIG-I-like receptor signaling pathway	26ab, 381
3SSCR003859	XM_001926298	100156327	PSMD14	3050	Proteasome	381
3SSCR003863	XM_001924460	100154442	CNOT7	3018	RNA degradation	143, 185, 199ab-3p, 1ab, 20a, 376abd, 450a
3SSCR003890	XM_001928652	100152316	PAK7	5211	Renal cell carcinoma	199ab-3p, 423a, 487b
3SSCR003890	XM_001928652	100152316	PAK7	4012	ErbB signaling pathway	199ab-3p, 423a, 487b
3SSCR003890	XM_001928652	100152316	PAK7	4360	Axon guidance	199ab-3p, 423a, 487b
3SSCR003890	XM_001928652	100152316	PAK7	4510	Focal adhesion	199ab-3p, 423a, 487b
3SSCR003890	XM_001928652	100152316	PAK7	4660	T cell receptor signaling pathway	199ab-3p, 423a, 487b
3SSCR003890	XM_001928652	100152316	PAK7	4810	Regulation of actin cytoskeleton	199ab-3p, 423a, 487b
3SSCR003892	XM_001926559	100156773	JAG1	4330	Notch signaling pathway	18ab, 20a
3SSCR003929	XM_001925847	100154685	UBOX5	4120	Ubiquitin mediated proteolysis	185, 1ab
3SSCR003966	XM_001924120	100154432	RPN2	4141	Protein processing in endoplasmic reticulum	133abc, 1ab, 24, 27abc, 376abd, 423a, 432, 542-5p
3SSCR003966	XM_001924120	100154432	RPN2	510	N-Glycan biosynthesis	133abc, 1ab, 24, 27abc, 376abd, 423a, 432, 542-5p
3SSCR003966	XM_001924120	100154432	RPN2	1100	Metabolic pathways	133abc, 1ab, 24, 27abc, 376abd, 423a, 432, 542-5p
3SSCR003973	XM_001924835	100156952	EPB41L1	4530	Tight junction	423a
3SSCR003976	XM_001927495	100157760	MYL9	4270	Vascular smooth muscle contraction	148ab-3p, 34ac, 423a
3SSCR003976	XM_001927495	100157760	MYL9	4510	Focal adhesion	148ab-3p, 34ac, 423a
3SSCR003976	XM_001927495	100157760	MYL9	4530	Tight junction	148ab-3p, 34ac, 423a
3SSCR003976	XM_001927495	100157760	MYL9	4670	Leukocyte transendothelial migration	148ab-3p, 34ac, 423a
3SSCR003976	XM_001927495	100157760	MYL9	4810	Regulation of actin cytoskeleton	148ab-3p, 34ac, 423a
3SSCR003977	XM_001927519	100157760	MYL9	4810	Regulation of actin cytoskeleton	148ab-3p, 34ac, 423a
3SSCR003977	XM_001927519	100157760	MYL9	4270	Vascular smooth muscle contraction	148ab-3p, 34ac, 423a
3SSCR003977	XM_001927519	100157760	MYL9	4510	Focal adhesion	148ab-3p, 34ac, 423a
3SSCR003977	XM_001927519	100157760	MYL9	4530	Tight junction	148ab-3p, 34ac, 423a
3SSCR003977	XM_001927519	100157760	MYL9	4670	Leukocyte transendothelial migration	148ab-3p, 34ac, 423a
3SSCR003985	XM_001928614	100154503	SRC	5152	Tuberculosis	143, 1ab, 22, 34ac, 376abd, 381, 423a
3SSCR003985	XM_001928614	100154503	SRC	4012	ErbB signaling pathway	143, 1ab, 22, 34ac, 376abd, 381, 423a
3SSCR003985	XM_001928614	100154503	SRC	4062	Chemokine signaling pathway	143, 1ab, 22, 34ac, 376abd, 381, 423a
3SSCR003985	XM_001928614	100154503	SRC	4144	Endocytosis	143, 1ab, 22, 34ac, 376abd, 381, 423a
3SSCR003985	XM_001928614	100154503	SRC	4370	VEGF signaling pathway	143, 1ab, 22, 34ac, 376abd, 381, 423a
3SSCR003985	XM_001928614	100154503	SRC	4510	Focal adhesion	143, 1ab, 22, 34ac, 376abd, 381, 423a
3SSCR003985	XM_001928614	100154503	SRC	4520	Adherens junction	143, 1ab, 22, 34ac, 376abd, 381, 423a
3SSCR003985	XM_001928614	100154503	SRC	4530	Tight junction	143, 1ab, 22, 34ac, 376abd, 381, 423a
3SSCR003985	XM_001928614	100154503	SRC	4540	Gap junction	143, 1ab, 22, 34ac, 376abd, 381, 423a
3SSCR003985	XM_001928614	100154503	SRC	4810	Regulation of actin cytoskeleton	143, 1ab, 22, 34ac, 376abd, 381, 423a
3SSCR003985	XM_001928614	100154503	SRC	4912	GnRH signaling pathway	143, 1ab, 22, 34ac, 376abd, 381, 423a
3SSCR003985	XM_001928614	100154503	SRC	5100	Bacterial invasion of epithelial cells	143, 1ab, 22, 34ac, 376abd, 381, 423a
3SSCR004003	XM_001927254	100153160	YWHAB	4110	Cell cycle	148ab-3p, 185, 1ab, 24, 27abc, 432
3SSCR004003	XM_001927254	100153160	YWHAB	4114	Oocyte meiosis	148ab-3p, 185, 1ab, 24, 27abc, 432
3SSCR004003	XM_001927254	100153160	YWHAB	4722	Neurotrophin signaling pathway	148ab-3p, 185, 1ab, 24, 27abc, 432
3SSCR004004	XM_001927290	100153160	YWHAB	4722	Neurotrophin signaling pathway	148ab-3p, 185, 1ab, 24, 27abc, 432
3SSCR004004	XM_001927290	100153160	YWHAB	4110	Cell cycle	148ab-3p, 185, 1ab, 24, 27abc, 432
3SSCR004004	XM_001927290	100153160	YWHAB	4114	Oocyte meiosis	148ab-3p, 185, 1ab, 24, 27abc, 432
3SSCR004005	XM_001927407	100151962	PABPC1L	3018	RNA degradation	148ab-3p, 185, 1ab, 24, 27abc, 432
3SSCR004005	XM_001927407	100151962	PABPC1L	3013	RNA transport	148ab-3p, 185, 1ab, 24, 27abc, 432
3SSCR004005	XM_001927407	100151962	PABPC1L	3015	mRNA surveillance pathway	148ab-3p, 185, 1ab, 24, 27abc, 432
3SSCR004020	XM_001927864	100154781	RBPJL	4330	Notch signaling pathway	199ab-3p, 20a, 27abc, 423a, 744
3SSCR004025	XM_001928833	100153133	UBE2C	4120	Ubiquitin mediated proteolysis	133abc, 143, 15abc, 199ab-3p, 1ab, 20a, 22, 34ac, 376abd, 423a, 432, 450a, 503
3SSCR004026	XM_001928889	100157173	ACOT8	4146	Peroxisome	20a, 22, 34ac, 503
3SSCR004050	XM_001928322	100156880	PIGA	563	Glycosylphosphatidylinositol(GPI)-anchor biosynthesis	15abc, 18ab
3SSCR004050	XM_001928322	100156880	PIGA	1100	Metabolic pathways	15abc, 18ab
3SSCR004051	XM_001928317	100156880	PIGA	1100	Metabolic pathways	15abc, 18ab
3SSCR004051	XM_001928317	100156880	PIGA	563	Glycosylphosphatidylinositol(GPI)-anchor biosynthesis	15abc, 18ab
3SSCR004052	XM_001928382	100155670	FIGF	5219	Bladder cancer	143, 18ab, 199ab-3p, 1ab, 20a
3SSCR004052	XM_001928382	100155670	FIGF	4060	Cytokine-cytokine receptor interaction	143, 18ab, 199ab-3p, 1ab, 20a
3SSCR004052	XM_001928382	100155670	FIGF	4150	mTOR signaling pathway	143, 18ab, 199ab-3p, 1ab, 20a
3SSCR004052	XM_001928382	100155670	FIGF	4510	Focal adhesion	143, 18ab, 199ab-3p, 1ab, 20a
3SSCR004052	XM_001928382	100155670	FIGF	5200	Pathways in cancer	143, 18ab, 199ab-3p, 1ab, 20a
3SSCR004052	XM_001928382	100155670	FIGF	5211	Renal cell carcinoma	143, 18ab, 199ab-3p, 1ab, 20a
3SSCR004052	XM_001928382	100155670	FIGF	5212	Pancreatic cancer	143, 18ab, 199ab-3p, 1ab, 20a
3SSCR004071	XM_001927107	100157894	NSDHL	1100	Metabolic pathways	148ab-3p, 151-5p, 432
3SSCR004071	XM_001927107	100157894	NSDHL	100	Steroid biosynthesis	148ab-3p, 151-5p, 432
3SSCR004080	XM_001926458	100154598	LAMP2	4142	Lysosome	20a
3SSCR004080	XM_001926458	100154598	LAMP2	4145	Phagosome	20a
3SSCR004080	XM_001926458	100154598	LAMP2	5152	Tuberculosis	20a
3SSCR004081	XM_001926512	100154598	LAMP2	5152	Tuberculosis	20a
3SSCR004081	XM_001926512	100154598	LAMP2	4142	Lysosome	20a
3SSCR004081	XM_001926512	100154598	LAMP2	4145	Phagosome	20a
3SSCR004097	XM_001927616	100158042	RBMX	3040	Spliceosome	133abc, 148ab-3p, 1ab, 20a, 22, 24, 29abcd, 34ac, 381, 423a, 432
3SSCR004098	XM_001927631	100158042	RBMX	3040	Spliceosome	133abc, 148ab-3p, 1ab, 20a, 22, 24, 29abcd, 34ac, 381, 423a, 432
3SSCR004106	XM_001928188	397611	RPS4	3010	Ribosome	133abc, 148ab-3p, 15abc, 185, 199ab-3p, 1ab, 20a, 24, 34ac
3SSCR004108	XM_001926288	100157833	PHKA1	4910	Insulin signaling pathway	133abc, 148ab-3p, 15abc, 199ab-3p, 1ab, 22, 24, 26ab, 338, 34ac, 381, 432
3SSCR004108	XM_001926288	100157833	PHKA1	4020	Calcium signaling pathway	133abc, 148ab-3p, 15abc, 199ab-3p, 1ab, 22, 24, 26ab, 338, 34ac, 381, 432
3SSCR004129	XM_001927451	397438	OTC	1100	Metabolic pathways	423a
3SSCR004129	XM_001927451	397438	OTC	330	Arginine and proline metabolism	423a
3SSCR004149	NM_001129965	100170124	PMAP-36	5152	Tuberculosis	126-3p, 148ab-3p, 185, 18ab, 199ab-3p, 24, 26ab, 34ac, 381
3SSCR004149	NM_001129965	100170124	PMAP-36	4970	Salivary secretion	126-3p, 148ab-3p, 185, 18ab, 199ab-3p, 24, 26ab, 34ac, 381
3SSCR004157	NM_001113694	100037921	SLA-DQB1	5416	Viral myocarditis	130ac, 143, 148ab-3p, 34ac
3SSCR004157	NM_001113694	100037921	SLA-DQB1	4145	Phagosome	130ac, 143, 148ab-3p, 34ac
3SSCR004157	NM_001113694	100037921	SLA-DQB1	4514	Cell adhesion molecules (CAMs)	130ac, 143, 148ab-3p, 34ac
3SSCR004157	NM_001113694	100037921	SLA-DQB1	4612	Antigen processing and presentation	130ac, 143, 148ab-3p, 34ac
3SSCR004157	NM_001113694	100037921	SLA-DQB1	4672	Intestinal immune network for IgA production	130ac, 143, 148ab-3p, 34ac
3SSCR004157	NM_001113694	100037921	SLA-DQB1	4940	Type I diabetes mellitus	130ac, 143, 148ab-3p, 34ac
3SSCR004157	NM_001113694	100037921	SLA-DQB1	5140	Leishmaniasis	130ac, 143, 148ab-3p, 34ac
3SSCR004157	NM_001113694	100037921	SLA-DQB1	5145	Toxoplasmosis	130ac, 143, 148ab-3p, 34ac
3SSCR004157	NM_001113694	100037921	SLA-DQB1	5150	Staphylococcus aureus infection	130ac, 143, 148ab-3p, 34ac
3SSCR004157	NM_001113694	100037921	SLA-DQB1	5152	Tuberculosis	130ac, 143, 148ab-3p, 34ac
3SSCR004157	NM_001113694	100037921	SLA-DQB1	5164	Influenza A	130ac, 143, 148ab-3p, 34ac
3SSCR004157	NM_001113694	100037921	SLA-DQB1	5310	Asthma	130ac, 143, 148ab-3p, 34ac
3SSCR004157	NM_001113694	100037921	SLA-DQB1	5320	Autoimmune thyroid disease	130ac, 143, 148ab-3p, 34ac
3SSCR004157	NM_001113694	100037921	SLA-DQB1	5322	Systemic lupus erythematosus	130ac, 143, 148ab-3p, 34ac
3SSCR004157	NM_001113694	100037921	SLA-DQB1	5323	Rheumatoid arthritis	130ac, 143, 148ab-3p, 34ac
3SSCR004157	NM_001113694	100037921	SLA-DQB1	5330	Allograft rejection	130ac, 143, 148ab-3p, 34ac
3SSCR004157	NM_001113694	100037921	SLA-DQB1	5332	Graft-versus-host disease	130ac, 143, 148ab-3p, 34ac
3SSCR004165	NM_213910	396945	SERPINE1	5142	Chagas disease (American trypanosomiasis)	133abc, 143, 148ab-3p, 151-5p, 20a, 338, 34ac
3SSCR004165	NM_213910	396945	SERPINE1	4115	p53 signaling pathway	133abc, 143, 148ab-3p, 151-5p, 20a, 338, 34ac
3SSCR004165	NM_213910	396945	SERPINE1	4610	Complement and coagulation cascades	133abc, 143, 148ab-3p, 151-5p, 20a, 338, 34ac
3SSCR004168	NM_214185	397381	MTTP	4975	Fat digestion and absorption	26ab
3SSCR004175	NM_001123109	100141401	S1PR5	4080	Neuroactive ligand-receptor interaction	133abc, 151-5p, 20a
3SSCR004178	NM_214305	397573	STEAP1	4978	Mineral absorption	22, 27abc, 381, 744
3SSCR004179	NM_213815	396743	CD55	4610	Complement and coagulation cascades	185, 1ab, 29abcd, 34ac
3SSCR004179	NM_213815	396743	CD55	4640	Hematopoietic cell lineage	185, 1ab, 29abcd, 34ac
3SSCR004179	NM_213815	396743	CD55	5416	Viral myocarditis	185, 1ab, 29abcd, 34ac
3SSCR004181	NM_213842	396839	CSF3	5144	Malaria	34ac
3SSCR004181	NM_213842	396839	CSF3	4060	Cytokine-cytokine receptor interaction	34ac
3SSCR004181	NM_213842	396839	CSF3	4630	Jak-STAT signaling pathway	34ac
3SSCR004181	NM_213842	396839	CSF3	4640	Hematopoietic cell lineage	34ac
3SSCR004185	NM_001123089	445467	C4	5322	Systemic lupus erythematosus	27abc
3SSCR004185	NM_001123089	445467	C4	4610	Complement and coagulation cascades	27abc
3SSCR004185	NM_001123089	445467	C4	5133	Pertussis	27abc
3SSCR004185	NM_001123089	445467	C4	5150	Staphylococcus aureus infection	27abc
3SSCR004186	NM_001113451	100134967	PPP2R5D	4310	Wnt signaling pathway	133abc, 34ac
3SSCR004186	NM_001113451	100134967	PPP2R5D	3015	mRNA surveillance pathway	133abc, 34ac
3SSCR004186	NM_001113451	100134967	PPP2R5D	4114	Oocyte meiosis	133abc, 34ac
3SSCR004191	NM_001123147	100144522	NOTCH4	4330	Notch signaling pathway	133abc, 148ab-3p, 185, 1ab, 24, 27abc, 423a
3SSCR004191	NM_001123147	100144522	NOTCH4	4320	Dorso-ventral axis formation	133abc, 148ab-3p, 185, 1ab, 24, 27abc, 423a
3SSCR004192	NM_001123224	100144528	RNF5	4141	Protein processing in endoplasmic reticulum	26ab
3SSCR004194	NM_214437	404692	NFS	4130	SNARE interactions in vesicular transport	130ac, 151-5p, 24, 27abc, 34ac, 432
3SSCR004195	NM_213940	396980	RPS18	3010	Ribosome	15abc
3SSCR004196	NM_214198	397400	TGFB3	5414	Dilated cardiomyopathy	18ab, 24, 381, 432, 744
3SSCR004196	NM_214198	397400	TGFB3	4010	MAPK signaling pathway	18ab, 24, 381, 432, 744
3SSCR004196	NM_214198	397400	TGFB3	4060	Cytokine-cytokine receptor interaction	18ab, 24, 381, 432, 744
3SSCR004196	NM_214198	397400	TGFB3	4110	Cell cycle	18ab, 24, 381, 432, 744
3SSCR004196	NM_214198	397400	TGFB3	4144	Endocytosis	18ab, 24, 381, 432, 744
3SSCR004196	NM_214198	397400	TGFB3	4350	TGF-beta signaling pathway	18ab, 24, 381, 432, 744
3SSCR004196	NM_214198	397400	TGFB3	5140	Leishmaniasis	18ab, 24, 381, 432, 744
3SSCR004196	NM_214198	397400	TGFB3	5142	Chagas disease (American trypanosomiasis)	18ab, 24, 381, 432, 744
3SSCR004196	NM_214198	397400	TGFB3	5144	Malaria	18ab, 24, 381, 432, 744
3SSCR004196	NM_214198	397400	TGFB3	5145	Toxoplasmosis	18ab, 24, 381, 432, 744
3SSCR004196	NM_214198	397400	TGFB3	5146	Amoebiasis	18ab, 24, 381, 432, 744
3SSCR004196	NM_214198	397400	TGFB3	5152	Tuberculosis	18ab, 24, 381, 432, 744
3SSCR004196	NM_214198	397400	TGFB3	5200	Pathways in cancer	18ab, 24, 381, 432, 744
3SSCR004196	NM_214198	397400	TGFB3	5210	Colorectal cancer	18ab, 24, 381, 432, 744
3SSCR004196	NM_214198	397400	TGFB3	5211	Renal cell carcinoma	18ab, 24, 381, 432, 744
3SSCR004196	NM_214198	397400	TGFB3	5212	Pancreatic cancer	18ab, 24, 381, 432, 744
3SSCR004196	NM_214198	397400	TGFB3	5220	Chronic myeloid leukemia	18ab, 24, 381, 432, 744
3SSCR004196	NM_214198	397400	TGFB3	5323	Rheumatoid arthritis	18ab, 24, 381, 432, 744
3SSCR004196	NM_214198	397400	TGFB3	5410	Hypertrophic cardiomyopathy (HCM)	18ab, 24, 381, 432, 744
3SSCR004198	NM_001001265	397406	FCER1G	5310	Asthma	15abc
3SSCR004198	NM_001001265	397406	FCER1G	4650	Natural killer cell mediated cytotoxicity	15abc
3SSCR004198	NM_001001265	397406	FCER1G	4664	Fc epsilon RI signaling pathway	15abc
3SSCR004198	NM_001001265	397406	FCER1G	5152	Tuberculosis	15abc
3SSCR004199	NM_001044535	733583	PSMD4	3050	Proteasome	133abc
3SSCR004200	NM_001114064	100135049	SLA-DOB	5416	Viral myocarditis	26ab, 29abcd, 432
3SSCR004200	NM_001114064	100135049	SLA-DOB	4145	Phagosome	26ab, 29abcd, 432
3SSCR004200	NM_001114064	100135049	SLA-DOB	4514	Cell adhesion molecules (CAMs)	26ab, 29abcd, 432
3SSCR004200	NM_001114064	100135049	SLA-DOB	4612	Antigen processing and presentation	26ab, 29abcd, 432
3SSCR004200	NM_001114064	100135049	SLA-DOB	4672	Intestinal immune network for IgA production	26ab, 29abcd, 432
3SSCR004200	NM_001114064	100135049	SLA-DOB	4940	Type I diabetes mellitus	26ab, 29abcd, 432
3SSCR004200	NM_001114064	100135049	SLA-DOB	5140	Leishmaniasis	26ab, 29abcd, 432
3SSCR004200	NM_001114064	100135049	SLA-DOB	5145	Toxoplasmosis	26ab, 29abcd, 432
3SSCR004200	NM_001114064	100135049	SLA-DOB	5150	Staphylococcus aureus infection	26ab, 29abcd, 432
3SSCR004200	NM_001114064	100135049	SLA-DOB	5152	Tuberculosis	26ab, 29abcd, 432
3SSCR004200	NM_001114064	100135049	SLA-DOB	5164	Influenza A	26ab, 29abcd, 432
3SSCR004200	NM_001114064	100135049	SLA-DOB	5310	Asthma	26ab, 29abcd, 432
3SSCR004200	NM_001114064	100135049	SLA-DOB	5320	Autoimmune thyroid disease	26ab, 29abcd, 432
3SSCR004200	NM_001114064	100135049	SLA-DOB	5322	Systemic lupus erythematosus	26ab, 29abcd, 432
3SSCR004200	NM_001114064	100135049	SLA-DOB	5323	Rheumatoid arthritis	26ab, 29abcd, 432
3SSCR004200	NM_001114064	100135049	SLA-DOB	5330	Allograft rejection	26ab, 29abcd, 432
3SSCR004200	NM_001114064	100135049	SLA-DOB	5332	Graft-versus-host disease	26ab, 29abcd, 432
3SSCR004201	NM_001025215	497233	CFL2	5133	Pertussis	130ac, 148ab-3p, 199ab-3p, 20a, 26ab, 27abc, 29abcd, 423a
3SSCR004201	NM_001025215	497233	CFL2	4360	Axon guidance	130ac, 148ab-3p, 199ab-3p, 20a, 26ab, 27abc, 29abcd, 423a
3SSCR004201	NM_001025215	497233	CFL2	4666	Fc gamma R-mediated phagocytosis	130ac, 148ab-3p, 199ab-3p, 20a, 26ab, 27abc, 29abcd, 423a
3SSCR004201	NM_001025215	497233	CFL2	4810	Regulation of actin cytoskeleton	130ac, 148ab-3p, 199ab-3p, 20a, 26ab, 27abc, 29abcd, 423a
3SSCR004202	NM_001101824	100124383	CFB	5150	Staphylococcus aureus infection	185
3SSCR004202	NM_001101824	100124383	CFB	4610	Complement and coagulation cascades	185
3SSCR004211	NM_214279	397522	PSME2	4612	Antigen processing and presentation	126-3p, 133abc, 22, 29abcd, 338, 432
3SSCR004211	NM_214279	397522	PSME2	3050	Proteasome	126-3p, 133abc, 22, 29abcd, 338, 432
3SSCR004212	NM_214283	397527	PLTP	3320	PPAR signaling pathway	432
3SSCR004218	NM_001044581	733649	TAP1	5340	Primary immunodeficiency	26ab, 29abcd, 423a, 432
3SSCR004218	NM_001044581	733649	TAP1	2010	ABC transporters	26ab, 29abcd, 423a, 432
3SSCR004218	NM_001044581	733649	TAP1	4145	Phagosome	26ab, 29abcd, 423a, 432
3SSCR004218	NM_001044581	733649	TAP1	4612	Antigen processing and presentation	26ab, 29abcd, 423a, 432
3SSCR004219	NM_001114284	100135671	RPL5	3010	Ribosome	143, 148ab-3p, 18ab, 1ab, 20a, 24, 26ab, 27abc, 338, 376abd, 381
3SSCR004220	NM_214304	397572	PSME1	4612	Antigen processing and presentation	133abc, 22, 29abcd, 338, 432
3SSCR004220	NM_214304	397572	PSME1	3050	Proteasome	133abc, 22, 29abcd, 338, 432
3SSCR004227	NM_001110430	100126292	CSTF1	3015	mRNA surveillance pathway	423a
3SSCR004232	NM_001001624	414377	CCR9	4672	Intestinal immune network for IgA production	133abc, 29abcd, 381
3SSCR004232	NM_001001624	414377	CCR9	4060	Cytokine-cytokine receptor interaction	133abc, 29abcd, 381
3SSCR004232	NM_001001624	414377	CCR9	4062	Chemokine signaling pathway	133abc, 29abcd, 381
3SSCR004235	NM_001113707	100135050	SLA-DMB	5416	Viral myocarditis	133abc, 34ac, 423a
3SSCR004235	NM_001113707	100135050	SLA-DMB	4145	Phagosome	133abc, 34ac, 423a
3SSCR004235	NM_001113707	100135050	SLA-DMB	4514	Cell adhesion molecules (CAMs)	133abc, 34ac, 423a
3SSCR004235	NM_001113707	100135050	SLA-DMB	4612	Antigen processing and presentation	133abc, 34ac, 423a
3SSCR004235	NM_001113707	100135050	SLA-DMB	4672	Intestinal immune network for IgA production	133abc, 34ac, 423a
3SSCR004235	NM_001113707	100135050	SLA-DMB	4940	Type I diabetes mellitus	133abc, 34ac, 423a
3SSCR004235	NM_001113707	100135050	SLA-DMB	5140	Leishmaniasis	133abc, 34ac, 423a
3SSCR004235	NM_001113707	100135050	SLA-DMB	5145	Toxoplasmosis	133abc, 34ac, 423a
3SSCR004235	NM_001113707	100135050	SLA-DMB	5150	Staphylococcus aureus infection	133abc, 34ac, 423a
3SSCR004235	NM_001113707	100135050	SLA-DMB	5152	Tuberculosis	133abc, 34ac, 423a
3SSCR004235	NM_001113707	100135050	SLA-DMB	5164	Influenza A	133abc, 34ac, 423a
3SSCR004235	NM_001113707	100135050	SLA-DMB	5310	Asthma	133abc, 34ac, 423a
3SSCR004235	NM_001113707	100135050	SLA-DMB	5320	Autoimmune thyroid disease	133abc, 34ac, 423a
3SSCR004235	NM_001113707	100135050	SLA-DMB	5322	Systemic lupus erythematosus	133abc, 34ac, 423a
3SSCR004235	NM_001113707	100135050	SLA-DMB	5323	Rheumatoid arthritis	133abc, 34ac, 423a
3SSCR004235	NM_001113707	100135050	SLA-DMB	5330	Allograft rejection	133abc, 34ac, 423a
3SSCR004235	NM_001113707	100135050	SLA-DMB	5332	Graft-versus-host disease	133abc, 34ac, 423a
3SSCR004239	NM_214363	397650	RPS12	3010	Ribosome	130ac, 1ab, 20a, 22, 29abcd
3SSCR004241	NM_214369	397659	VDAC2	5016	Huntington's disease	143, 148ab-3p, 15abc, 185, 20a, 22, 24, 29abcd, 338, 381, 423a, 432
3SSCR004241	NM_214369	397659	VDAC2	4020	Calcium signaling pathway	143, 148ab-3p, 15abc, 185, 20a, 22, 24, 29abcd, 338, 381, 423a, 432
3SSCR004241	NM_214369	397659	VDAC2	5012	Parkinson's disease	143, 148ab-3p, 15abc, 185, 20a, 22, 24, 29abcd, 338, 381, 423a, 432
3SSCR004242	NM_001044537	733587	NRAS	5223	Non-small cell lung cancer	148ab-3p, 15abc, 1ab, 381
3SSCR004242	NM_001044537	733587	NRAS	4010	MAPK signaling pathway	148ab-3p, 15abc, 1ab, 381
3SSCR004242	NM_001044537	733587	NRAS	4012	ErbB signaling pathway	148ab-3p, 15abc, 1ab, 381
3SSCR004242	NM_001044537	733587	NRAS	4062	Chemokine signaling pathway	148ab-3p, 15abc, 1ab, 381
3SSCR004242	NM_001044537	733587	NRAS	4360	Axon guidance	148ab-3p, 15abc, 1ab, 381
3SSCR004242	NM_001044537	733587	NRAS	4370	VEGF signaling pathway	148ab-3p, 15abc, 1ab, 381
3SSCR004242	NM_001044537	733587	NRAS	4530	Tight junction	148ab-3p, 15abc, 1ab, 381
3SSCR004242	NM_001044537	733587	NRAS	4540	Gap junction	148ab-3p, 15abc, 1ab, 381
3SSCR004242	NM_001044537	733587	NRAS	4650	Natural killer cell mediated cytotoxicity	148ab-3p, 15abc, 1ab, 381
3SSCR004242	NM_001044537	733587	NRAS	4660	T cell receptor signaling pathway	148ab-3p, 15abc, 1ab, 381
3SSCR004242	NM_001044537	733587	NRAS	4662	B cell receptor signaling pathway	148ab-3p, 15abc, 1ab, 381
3SSCR004242	NM_001044537	733587	NRAS	4664	Fc epsilon RI signaling pathway	148ab-3p, 15abc, 1ab, 381
3SSCR004242	NM_001044537	733587	NRAS	4720	Long-term potentiation	148ab-3p, 15abc, 1ab, 381
3SSCR004242	NM_001044537	733587	NRAS	4722	Neurotrophin signaling pathway	148ab-3p, 15abc, 1ab, 381
3SSCR004242	NM_001044537	733587	NRAS	4725	Cholinergic synapse	148ab-3p, 15abc, 1ab, 381
3SSCR004242	NM_001044537	733587	NRAS	4730	Long-term depression	148ab-3p, 15abc, 1ab, 381
3SSCR004242	NM_001044537	733587	NRAS	4810	Regulation of actin cytoskeleton	148ab-3p, 15abc, 1ab, 381
3SSCR004242	NM_001044537	733587	NRAS	4910	Insulin signaling pathway	148ab-3p, 15abc, 1ab, 381
3SSCR004242	NM_001044537	733587	NRAS	4912	GnRH signaling pathway	148ab-3p, 15abc, 1ab, 381
3SSCR004242	NM_001044537	733587	NRAS	4916	Melanogenesis	148ab-3p, 15abc, 1ab, 381
3SSCR004242	NM_001044537	733587	NRAS	5160	Hepatitis C	148ab-3p, 15abc, 1ab, 381
3SSCR004242	NM_001044537	733587	NRAS	5200	Pathways in cancer	148ab-3p, 15abc, 1ab, 381
3SSCR004242	NM_001044537	733587	NRAS	5211	Renal cell carcinoma	148ab-3p, 15abc, 1ab, 381
3SSCR004242	NM_001044537	733587	NRAS	5213	Endometrial cancer	148ab-3p, 15abc, 1ab, 381
3SSCR004242	NM_001044537	733587	NRAS	5214	Glioma	148ab-3p, 15abc, 1ab, 381
3SSCR004242	NM_001044537	733587	NRAS	5215	Prostate cancer	148ab-3p, 15abc, 1ab, 381
3SSCR004242	NM_001044537	733587	NRAS	5216	Thyroid cancer	148ab-3p, 15abc, 1ab, 381
3SSCR004242	NM_001044537	733587	NRAS	5218	Melanoma	148ab-3p, 15abc, 1ab, 381
3SSCR004242	NM_001044537	733587	NRAS	5219	Bladder cancer	148ab-3p, 15abc, 1ab, 381
3SSCR004242	NM_001044537	733587	NRAS	5220	Chronic myeloid leukemia	148ab-3p, 15abc, 1ab, 381
3SSCR004242	NM_001044537	733587	NRAS	5221	Acute myeloid leukemia	148ab-3p, 15abc, 1ab, 381
3SSCR004246	NM_214227	397455	CD3E	5340	Primary immunodeficiency	185, 338, 423a
3SSCR004246	NM_214227	397455	CD3E	4640	Hematopoietic cell lineage	185, 338, 423a
3SSCR004246	NM_214227	397455	CD3E	4660	T cell receptor signaling pathway	185, 338, 423a
3SSCR004246	NM_214227	397455	CD3E	5142	Chagas disease (American trypanosomiasis)	185, 338, 423a
3SSCR004246	NM_214227	397455	CD3E	5162	Measles	185, 338, 423a
3SSCR004249	NM_001130224	100153387	SLA-DQA1	5416	Viral myocarditis	130ac, 143, 148ab-3p
3SSCR004249	NM_001130224	100153387	SLA-DQA1	4145	Phagosome	130ac, 143, 148ab-3p
3SSCR004249	NM_001130224	100153387	SLA-DQA1	4514	Cell adhesion molecules (CAMs)	130ac, 143, 148ab-3p
3SSCR004249	NM_001130224	100153387	SLA-DQA1	4612	Antigen processing and presentation	130ac, 143, 148ab-3p
3SSCR004249	NM_001130224	100153387	SLA-DQA1	4672	Intestinal immune network for IgA production	130ac, 143, 148ab-3p
3SSCR004249	NM_001130224	100153387	SLA-DQA1	4940	Type I diabetes mellitus	130ac, 143, 148ab-3p
3SSCR004249	NM_001130224	100153387	SLA-DQA1	5140	Leishmaniasis	130ac, 143, 148ab-3p
3SSCR004249	NM_001130224	100153387	SLA-DQA1	5145	Toxoplasmosis	130ac, 143, 148ab-3p
3SSCR004249	NM_001130224	100153387	SLA-DQA1	5150	Staphylococcus aureus infection	130ac, 143, 148ab-3p
3SSCR004249	NM_001130224	100153387	SLA-DQA1	5152	Tuberculosis	130ac, 143, 148ab-3p
3SSCR004249	NM_001130224	100153387	SLA-DQA1	5164	Influenza A	130ac, 143, 148ab-3p
3SSCR004249	NM_001130224	100153387	SLA-DQA1	5310	Asthma	130ac, 143, 148ab-3p
3SSCR004249	NM_001130224	100153387	SLA-DQA1	5320	Autoimmune thyroid disease	130ac, 143, 148ab-3p
3SSCR004249	NM_001130224	100153387	SLA-DQA1	5322	Systemic lupus erythematosus	130ac, 143, 148ab-3p
3SSCR004249	NM_001130224	100153387	SLA-DQA1	5323	Rheumatoid arthritis	130ac, 143, 148ab-3p
3SSCR004249	NM_001130224	100153387	SLA-DQA1	5330	Allograft rejection	130ac, 143, 148ab-3p
3SSCR004249	NM_001130224	100153387	SLA-DQA1	5332	Graft-versus-host disease	130ac, 143, 148ab-3p
3SSCR004259	NM_213907	396941	PECAM1	5144	Malaria	338, 432
3SSCR004259	NM_213907	396941	PECAM1	4514	Cell adhesion molecules (CAMs)	338, 432
3SSCR004259	NM_213907	396941	PECAM1	4670	Leukocyte transendothelial migration	338, 432
3SSCR004263	NM_001130736	100170854	ATIC	1100	Metabolic pathways	20a
3SSCR004263	NM_001130736	100170854	ATIC	230	Purine metabolism	20a
3SSCR004263	NM_001130736	100170854	ATIC	670	One carbon pool by folate	20a
3SSCR004266	NM_214268	397508	SELE	5144	Malaria	15abc, 24, 503
3SSCR004266	NM_214268	397508	SELE	4514	Cell adhesion molecules (CAMs)	15abc, 24, 503
3SSCR004266	NM_214268	397508	SELE	5143	African trypanosomiasis	15abc, 24, 503
3SSCR004267	NM_214023	397087	SPP1	4620	Toll-like receptor signaling pathway	130ac, 133abc, 15abc, 18ab, 20a, 29abcd, 34ac, 503
3SSCR004267	NM_214023	397087	SPP1	4510	Focal adhesion	130ac, 133abc, 15abc, 18ab, 20a, 29abcd, 34ac, 503
3SSCR004267	NM_214023	397087	SPP1	4512	ECM-receptor interaction	130ac, 133abc, 15abc, 18ab, 20a, 29abcd, 34ac, 503
3SSCR004271	NM_001112678	100127147	SELL	4514	Cell adhesion molecules (CAMs)	338
3SSCR004273	NM_214372	397663	APP	5010	Alzheimer's disease	130ac, 22
3SSCR004274	NM_001130730	100154372	HSD17B8	1100	Metabolic pathways	133abc, 143, 185, 423a, 432
3SSCR004274	NM_001130730	100154372	HSD17B8	140	Steroid hormone biosynthesis	133abc, 143, 185, 423a, 432
3SSCR004276	NM_001130732	100157642	THBD	4610	Complement and coagulation cascades	15abc, 185, 26ab, 376abd, 503
3SSCR004277	NM_214084	397157	VEGFA	5323	Rheumatoid arthritis	15abc, 20a, 423a, 503
3SSCR004277	NM_214084	397157	VEGFA	4060	Cytokine-cytokine receptor interaction	15abc, 20a, 423a, 503
3SSCR004277	NM_214084	397157	VEGFA	4150	mTOR signaling pathway	15abc, 20a, 423a, 503
3SSCR004277	NM_214084	397157	VEGFA	4510	Focal adhesion	15abc, 20a, 423a, 503
3SSCR004277	NM_214084	397157	VEGFA	5200	Pathways in cancer	15abc, 20a, 423a, 503
3SSCR004277	NM_214084	397157	VEGFA	5211	Renal cell carcinoma	15abc, 20a, 423a, 503
3SSCR004277	NM_214084	397157	VEGFA	5212	Pancreatic cancer	15abc, 20a, 423a, 503
3SSCR004277	NM_214084	397157	VEGFA	5219	Bladder cancer	15abc, 20a, 423a, 503
3SSCR004284	NM_213933	396973	AS-A	4142	Lysosome	15abc, 199ab-3p, 432
3SSCR004284	NM_213933	396973	AS-A	600	Sphingolipid metabolism	15abc, 199ab-3p, 432
3SSCR004285	NM_213935	396975	PSMB8	3050	Proteasome	26ab, 29abcd, 423a, 432
3SSCR004290	NM_001025212	407745	TYR	4916	Melanogenesis	185
3SSCR004290	NM_001025212	407745	TYR	350	Tyrosine metabolism	185
3SSCR004290	NM_001025212	407745	TYR	740	Riboflavin metabolism	185
3SSCR004290	NM_001025212	407745	TYR	1100	Metabolic pathways	185
3SSCR004291	NM_001105291	100125826	LNPEP	4614	Renin-angiotensin system	185
3SSCR004292	NM_001115155	396598	GPX3	590	Arachidonic acid metabolism	148ab-3p, 185, 34ac, 423a, 542-5p
3SSCR004292	NM_001115155	396598	GPX3	480	Glutathione metabolism	148ab-3p, 185, 34ac, 423a, 542-5p
3SSCR004294	NM_001101815	448981	C2	5322	Systemic lupus erythematosus	185
3SSCR004294	NM_001101815	448981	C2	4610	Complement and coagulation cascades	185
3SSCR004294	NM_001101815	448981	C2	5133	Pertussis	185
3SSCR004294	NM_001101815	448981	C2	5150	Staphylococcus aureus infection	185
3SSCR004297	NM_001044551	733602	CKMT2	1100	Metabolic pathways	15abc, 20a, 26ab, 503
3SSCR004297	NM_001044551	733602	CKMT2	330	Arginine and proline metabolism	15abc, 20a, 26ab, 503
3SSCR004298	NM_214240	397472	ATP6V1H	5323	Rheumatoid arthritis	15abc
3SSCR004298	NM_214240	397472	ATP6V1H	190	Oxidative phosphorylation	15abc
3SSCR004298	NM_214240	397472	ATP6V1H	1100	Metabolic pathways	15abc
3SSCR004298	NM_214240	397472	ATP6V1H	4142	Lysosome	15abc
3SSCR004298	NM_214240	397472	ATP6V1H	4145	Phagosome	15abc
3SSCR004298	NM_214240	397472	ATP6V1H	5152	Tuberculosis	15abc
3SSCR004299	NM_213994	397054	DLAT	1100	Metabolic pathways	15abc, 22, 29abcd, 381, 503, 542-5p
3SSCR004299	NM_213994	397054	DLAT	10	Glycolysis / Gluconeogenesis	15abc, 22, 29abcd, 381, 503, 542-5p
3SSCR004299	NM_213994	397054	DLAT	20	Citrate cycle (TCA cycle)	15abc, 22, 29abcd, 381, 503, 542-5p
3SSCR004299	NM_213994	397054	DLAT	620	Pyruvate metabolism	15abc, 22, 29abcd, 381, 503, 542-5p
3SSCR004301	NM_214009	397072	C3	5322	Systemic lupus erythematosus	29abcd
3SSCR004301	NM_214009	397072	C3	4145	Phagosome	29abcd
3SSCR004301	NM_214009	397072	C3	4610	Complement and coagulation cascades	29abcd
3SSCR004301	NM_214009	397072	C3	5133	Pertussis	29abcd
3SSCR004301	NM_214009	397072	C3	5140	Leishmaniasis	29abcd
3SSCR004301	NM_214009	397072	C3	5142	Chagas disease (American trypanosomiasis)	29abcd
3SSCR004301	NM_214009	397072	C3	5150	Staphylococcus aureus infection	29abcd
3SSCR004301	NM_214009	397072	C3	5152	Tuberculosis	29abcd
3SSCR004302	NM_213757	396602	ST3GAL4	1100	Metabolic pathways	29abcd, 338
3SSCR004302	NM_213757	396602	ST3GAL4	601	Glycosphingolipid biosynthesis - lacto and neolacto series	29abcd, 338
3SSCR004303	NM_214011	397074	SPAM-1	1100	Metabolic pathways	29abcd, 423a, 744
3SSCR004303	NM_214011	397074	SPAM-1	531	Glycosaminoglycan degradation	29abcd, 423a, 744
3SSCR004308	NM_001114670	397363	TYK2	5164	Influenza A	133abc, 143, 185, 18ab, 1ab, 22, 24, 338, 376abd, 423a, 432
3SSCR004308	NM_001114670	397363	TYK2	4380	Osteoclast differentiation	133abc, 143, 185, 18ab, 1ab, 22, 24, 338, 376abd, 423a, 432
3SSCR004308	NM_001114670	397363	TYK2	4630	Jak-STAT signaling pathway	133abc, 143, 185, 18ab, 1ab, 22, 24, 338, 376abd, 423a, 432
3SSCR004308	NM_001114670	397363	TYK2	5145	Toxoplasmosis	133abc, 143, 185, 18ab, 1ab, 22, 24, 338, 376abd, 423a, 432
3SSCR004308	NM_001114670	397363	TYK2	5160	Hepatitis C	133abc, 143, 185, 18ab, 1ab, 22, 24, 338, 376abd, 423a, 432
3SSCR004308	NM_001114670	397363	TYK2	5162	Measles	133abc, 143, 185, 18ab, 1ab, 22, 24, 338, 376abd, 423a, 432
3SSCR004310	NM_001097439	100037304	CPE	4940	Type I diabetes mellitus	22381
3SSCR004311	NM_214026	397091	PRKAR1A	4910	Insulin signaling pathway	29abcd
3SSCR004311	NM_214026	397091	PRKAR1A	4210	Apoptosis	29abcd
3SSCR004312	NM_214281	397525	FH	5150	Staphylococcus aureus infection	143, 151-5p, 199ab-3p, 1ab, 24, 29abcd, 338, 376abd, 423a, 542-5p
3SSCR004312	NM_214281	397525	FH	4610	Complement and coagulation cascades	143, 151-5p, 199ab-3p, 1ab, 24, 29abcd, 338, 376abd, 423a, 542-5p
3SSCR004313	NM_001097471	100037986	MCEE	1100	Metabolic pathways	130ac, 18ab, 20a
3SSCR004313	NM_001097471	100037986	MCEE	280	Valine, leucine and isoleucine degradation	130ac, 18ab, 20a
3SSCR004313	NM_001097471	100037986	MCEE	630	Glyoxylate and dicarboxylate metabolism	130ac, 18ab, 20a
3SSCR004313	NM_001097471	100037986	MCEE	640	Propanoate metabolism	130ac, 18ab, 20a
3SSCR004314	NM_213784	396676	ST6GALNAC2	1100	Metabolic pathways	130ac, 15abc, 199ab-3p, 20a, 26ab, 27abc, 29abcd, 34ac, 376abd, 381
3SSCR004314	NM_213784	396676	ST6GALNAC2	604	Glycosphingolipid biosynthesis - ganglio series	130ac, 15abc, 199ab-3p, 20a, 26ab, 27abc, 29abcd, 34ac, 376abd, 381
3SSCR004315	NM_001114269	397324	ACACA	4910	Insulin signaling pathway	22, 338
3SSCR004315	NM_001114269	397324	ACACA	61	Fatty acid biosynthesis	22, 338
3SSCR004315	NM_001114269	397324	ACACA	620	Pyruvate metabolism	22, 338
3SSCR004315	NM_001114269	397324	ACACA	640	Propanoate metabolism	22, 338
3SSCR004315	NM_001114269	397324	ACACA	1100	Metabolic pathways	22, 338
3SSCR004316	NM_001044575	733641	IDH3B	1100	Metabolic pathways	29abcd
3SSCR004316	NM_001044575	733641	IDH3B	20	Citrate cycle (TCA cycle)	29abcd
3SSCR004317	NM_001130534	100170768	AGPAT2	561	Glycerolipid metabolism	130ac, 143, 148ab-3p, 15abc, 27abc, 34ac, 423a
3SSCR004317	NM_001130534	100170768	AGPAT2	564	Glycerophospholipid metabolism	130ac, 143, 148ab-3p, 15abc, 27abc, 34ac, 423a
3SSCR004317	NM_001130534	100170768	AGPAT2	1100	Metabolic pathways	130ac, 143, 148ab-3p, 15abc, 27abc, 34ac, 423a
3SSCR004317	NM_001130534	100170768	AGPAT2	4975	Fat digestion and absorption	130ac, 143, 148ab-3p, 15abc, 27abc, 34ac, 423a
3SSCR004319	NM_001044574	733640	PRKG1	4970	Salivary secretion	15abc, 185, 199ab-3p, 22, 26ab, 27abc, 503
3SSCR004319	NM_001044574	733640	PRKG1	4540	Gap junction	15abc, 185, 199ab-3p, 22, 26ab, 27abc, 503
3SSCR004319	NM_001044574	733640	PRKG1	4730	Long-term depression	15abc, 185, 199ab-3p, 22, 26ab, 27abc, 503
3SSCR004319	NM_001044574	733640	PRKG1	4740	Olfactory transduction	15abc, 185, 199ab-3p, 22, 26ab, 27abc, 503
3SSCR004320	NM_001114288	100135675	SPCS1	3060	Protein export	22, 24, 29abcd, 34ac
3SSCR004323	NM_214327	397599	B3GNT5	1100	Metabolic pathways	130ac, 148ab-3p, 185, 20a, 24, 26ab, 376abd, 423a, 450a
3SSCR004323	NM_214327	397599	B3GNT5	601	Glycosphingolipid biosynthesis - lacto and neolacto series	130ac, 148ab-3p, 185, 20a, 24, 26ab, 376abd, 423a, 450a
3SSCR004325	NM_001032355	606746	DNMT1	1100	Metabolic pathways	148ab-3p, 185
3SSCR004325	NM_001032355	606746	DNMT1	270	Cysteine and methionine metabolism	148ab-3p, 185
3SSCR004326	NM_214360	397647	LALBA	1100	Metabolic pathways	20a
3SSCR004326	NM_214360	397647	LALBA	52	Galactose metabolism	20a
3SSCR004327	NM_214114	397202	JAK1	4380	Osteoclast differentiation	18ab, 20a
3SSCR004327	NM_214114	397202	JAK1	4630	Jak-STAT signaling pathway	18ab, 20a
3SSCR004327	NM_214114	397202	JAK1	5140	Leishmaniasis	18ab, 20a
3SSCR004327	NM_214114	397202	JAK1	5145	Toxoplasmosis	18ab, 20a
3SSCR004327	NM_214114	397202	JAK1	5152	Tuberculosis	18ab, 20a
3SSCR004327	NM_214114	397202	JAK1	5160	Hepatitis C	18ab, 20a
3SSCR004327	NM_214114	397202	JAK1	5162	Measles	18ab, 20a
3SSCR004327	NM_214114	397202	JAK1	5164	Influenza A	18ab, 20a
3SSCR004327	NM_214114	397202	JAK1	5200	Pathways in cancer	18ab, 20a
3SSCR004327	NM_214114	397202	JAK1	5212	Pancreatic cancer	18ab, 20a
3SSCR004328	NM_214365	397654	PEMT	1100	Metabolic pathways	185, 423a, 542-5p
3SSCR004328	NM_214365	397654	PEMT	564	Glycerophospholipid metabolism	185, 423a, 542-5p
3SSCR004329	NM_001112681	100127150	TKT	1100	Metabolic pathways	133abc, 381
3SSCR004329	NM_001112681	100127150	TKT	30	Pentose phosphate pathway	133abc, 381
3SSCR004330	NM_214376	397668	AREG	4012	ErbB signaling pathway	148ab-3p, 185, 18ab, 26ab, 27abc, 376abd, 381
3SSCR004331	NM_214141	397266	BIRC5	5210	Colorectal cancer	15abc, 376abd, 381, 423a
3SSCR004331	NM_214141	397266	BIRC5	5200	Pathways in cancer	15abc, 376abd, 381, 423a
3SSCR004333	NM_214314	397582	AR	5215	Prostate cancer	130ac, 148ab-3p, 20a, 376abd
3SSCR004333	NM_214314	397582	AR	4114	Oocyte meiosis	130ac, 148ab-3p, 20a, 376abd
3SSCR004333	NM_214314	397582	AR	5200	Pathways in cancer	130ac, 148ab-3p, 20a, 376abd
3SSCR004348	NM_001037721	494568	CTSD	5152	Tuberculosis	18ab, 22, 24
3SSCR004348	NM_001037721	494568	CTSD	4142	Lysosome	18ab, 22, 24
3SSCR004353	NM_001112690	100127162	APRIL	4060	Cytokine-cytokine receptor interaction	130ac, 22
3SSCR004353	NM_001112690	100127162	APRIL	4672	Intestinal immune network for IgA production	130ac, 22
3SSCR004353	NM_001112690	100127162	APRIL	5323	Rheumatoid arthritis	130ac, 22
3SSCR004354	NM_001097434	100037296	TLR7	5164	Influenza A	15abc
3SSCR004354	NM_001097434	100037296	TLR7	4620	Toll-like receptor signaling pathway	15abc
3SSCR004354	NM_001097434	100037296	TLR7	5162	Measles	15abc
3SSCR004368	NM_213968	397019	ITGB1	5414	Dilated cardiomyopathy	199ab-3p, 27abc
3SSCR004368	NM_213968	397019	ITGB1	4145	Phagosome	199ab-3p, 27abc
3SSCR004368	NM_213968	397019	ITGB1	4360	Axon guidance	199ab-3p, 27abc
3SSCR004368	NM_213968	397019	ITGB1	4510	Focal adhesion	199ab-3p, 27abc
3SSCR004368	NM_213968	397019	ITGB1	4512	ECM-receptor interaction	199ab-3p, 27abc
3SSCR004368	NM_213968	397019	ITGB1	4514	Cell adhesion molecules (CAMs)	199ab-3p, 27abc
3SSCR004368	NM_213968	397019	ITGB1	4670	Leukocyte transendothelial migration	199ab-3p, 27abc
3SSCR004368	NM_213968	397019	ITGB1	4810	Regulation of actin cytoskeleton	199ab-3p, 27abc
3SSCR004368	NM_213968	397019	ITGB1	5100	Bacterial invasion of epithelial cells	199ab-3p, 27abc
3SSCR004368	NM_213968	397019	ITGB1	5133	Pertussis	199ab-3p, 27abc
3SSCR004368	NM_213968	397019	ITGB1	5140	Leishmaniasis	199ab-3p, 27abc
3SSCR004368	NM_213968	397019	ITGB1	5145	Toxoplasmosis	199ab-3p, 27abc
3SSCR004368	NM_213968	397019	ITGB1	5200	Pathways in cancer	199ab-3p, 27abc
3SSCR004368	NM_213968	397019	ITGB1	5222	Small cell lung cancer	199ab-3p, 27abc
3SSCR004368	NM_213968	397019	ITGB1	5410	Hypertrophic cardiomyopathy (HCM)	199ab-3p, 27abc
3SSCR004368	NM_213968	397019	ITGB1	5412	Arrhythmogenic right ventricular cardiomyopathy (ARVC)	199ab-3p, 27abc
3SSCR004369	NM_001038007	654327	SRSF1	3040	Spliceosome	185, 20a, 27abc, 34ac, 376abd, 432
3SSCR004370	NM_001097435	100037299	P4HA1	1100	Metabolic pathways	143, 1ab, 27abc
3SSCR004370	NM_001097435	100037299	P4HA1	330	Arginine and proline metabolism	143, 1ab, 27abc
3SSCR004377	NM_213834	396811	PTGER3	4080	Neuroactive ligand-receptor interaction	148ab-3p, 1ab, 376abd
3SSCR004377	NM_213834	396811	PTGER3	4020	Calcium signaling pathway	148ab-3p, 1ab, 376abd
3SSCR004378	NM_001004036	445524	GAST	4971	Gastric acid secretion	27abc, 338, 542-5p
3SSCR004379	NM_001008481	396740	NR3C1	4080	Neuroactive ligand-receptor interaction	376abd
3SSCR004386	NM_001130211	397279	TFAM	5016	Huntington's disease	26ab, 27abc, 376abd
3SSCR004387	NM_001097518	100048958	GNA14	5146	Amoebiasis	148ab-3p, 185, 199ab-3p, 22, 450a, 744
3SSCR004387	NM_001097518	100048958	GNA14	4020	Calcium signaling pathway	148ab-3p, 185, 199ab-3p, 22, 450a, 744
3SSCR004387	NM_001097518	100048958	GNA14	5142	Chagas disease (American trypanosomiasis)	148ab-3p, 185, 199ab-3p, 22, 450a, 744
3SSCR004388	NM_001001534	396718	RYR1	4730	Long-term depression	24
3SSCR004388	NM_001001534	396718	RYR1	4020	Calcium signaling pathway	24
3SSCR004391	NM_001130019	100037941	PDE4B	230	Purine metabolism	22, 34ac, 432
3SSCR004392	NM_001130018	100037941	PDE4B	230	Purine metabolism	22, 34ac, 432
3SSCR004397	NM_213855	396860	MYH7	5416	Viral myocarditis	133abc, 185, 29abcd, 381
3SSCR004397	NM_213855	396860	MYH7	4530	Tight junction	133abc, 185, 29abcd, 381
3SSCR004403	NM_001097516	100048954	SDHD	5016	Huntington's disease	432
3SSCR004403	NM_001097516	100048954	SDHD	20	Citrate cycle (TCA cycle)	432
3SSCR004403	NM_001097516	100048954	SDHD	190	Oxidative phosphorylation	432
3SSCR004403	NM_001097516	100048954	SDHD	1100	Metabolic pathways	432
3SSCR004403	NM_001097516	100048954	SDHD	5010	Alzheimer's disease	432
3SSCR004403	NM_001097516	100048954	SDHD	5012	Parkinson's disease	432
3SSCR004408	NM_001008689	494017	SAR1B	4141	Protein processing in endoplasmic reticulum	29abcd
3SSCR004410	NM_214024	397088	PPP2R1A	5160	Hepatitis C	15abc, 423a
3SSCR004410	NM_214024	397088	PPP2R1A	3015	mRNA surveillance pathway	15abc, 423a
3SSCR004410	NM_214024	397088	PPP2R1A	4114	Oocyte meiosis	15abc, 423a
3SSCR004410	NM_214024	397088	PPP2R1A	4310	Wnt signaling pathway	15abc, 423a
3SSCR004410	NM_214024	397088	PPP2R1A	4350	TGF-beta signaling pathway	15abc, 423a
3SSCR004410	NM_214024	397088	PPP2R1A	4530	Tight junction	15abc, 423a
3SSCR004410	NM_214024	397088	PPP2R1A	4730	Long-term depression	15abc, 423a
3SSCR004410	NM_214024	397088	PPP2R1A	5142	Chagas disease (American trypanosomiasis)	15abc, 423a
3SSCR004417	NM_213939	396979	PIK3CG	5223	Non-small cell lung cancer	133abc, 143, 151-5p, 185, 18ab, 20a, 22, 24, 26ab, 27abc, 29abcd, 338, 34ac, 376abd, 423a, 432, 503, 542-5p, 744
3SSCR004417	NM_213939	396979	PIK3CG	562	Inositol phosphate metabolism	133abc, 143, 151-5p, 185, 18ab, 20a, 22, 24, 26ab, 27abc, 29abcd, 338, 34ac, 376abd, 423a, 432, 503, 542-5p, 744
3SSCR004417	NM_213939	396979	PIK3CG	4012	ErbB signaling pathway	133abc, 143, 151-5p, 185, 18ab, 20a, 22, 24, 26ab, 27abc, 29abcd, 338, 34ac, 376abd, 423a, 432, 503, 542-5p, 744
3SSCR004417	NM_213939	396979	PIK3CG	4062	Chemokine signaling pathway	133abc, 143, 151-5p, 185, 18ab, 20a, 22, 24, 26ab, 27abc, 29abcd, 338, 34ac, 376abd, 423a, 432, 503, 542-5p, 744
3SSCR004417	NM_213939	396979	PIK3CG	4070	Phosphatidylinositol signaling system	133abc, 143, 151-5p, 185, 18ab, 20a, 22, 24, 26ab, 27abc, 29abcd, 338, 34ac, 376abd, 423a, 432, 503, 542-5p, 744
3SSCR004417	NM_213939	396979	PIK3CG	4150	mTOR signaling pathway	133abc, 143, 151-5p, 185, 18ab, 20a, 22, 24, 26ab, 27abc, 29abcd, 338, 34ac, 376abd, 423a, 432, 503, 542-5p, 744
3SSCR004417	NM_213939	396979	PIK3CG	4210	Apoptosis	133abc, 143, 151-5p, 185, 18ab, 20a, 22, 24, 26ab, 27abc, 29abcd, 338, 34ac, 376abd, 423a, 432, 503, 542-5p, 744
3SSCR004417	NM_213939	396979	PIK3CG	4370	VEGF signaling pathway	133abc, 143, 151-5p, 185, 18ab, 20a, 22, 24, 26ab, 27abc, 29abcd, 338, 34ac, 376abd, 423a, 432, 503, 542-5p, 744
3SSCR004417	NM_213939	396979	PIK3CG	4380	Osteoclast differentiation	133abc, 143, 151-5p, 185, 18ab, 20a, 22, 24, 26ab, 27abc, 29abcd, 338, 34ac, 376abd, 423a, 432, 503, 542-5p, 744
3SSCR004417	NM_213939	396979	PIK3CG	4510	Focal adhesion	133abc, 143, 151-5p, 185, 18ab, 20a, 22, 24, 26ab, 27abc, 29abcd, 338, 34ac, 376abd, 423a, 432, 503, 542-5p, 744
3SSCR004417	NM_213939	396979	PIK3CG	4620	Toll-like receptor signaling pathway	133abc, 143, 151-5p, 185, 18ab, 20a, 22, 24, 26ab, 27abc, 29abcd, 338, 34ac, 376abd, 423a, 432, 503, 542-5p, 744
3SSCR004417	NM_213939	396979	PIK3CG	4630	Jak-STAT signaling pathway	133abc, 143, 151-5p, 185, 18ab, 20a, 22, 24, 26ab, 27abc, 29abcd, 338, 34ac, 376abd, 423a, 432, 503, 542-5p, 744
3SSCR004417	NM_213939	396979	PIK3CG	4650	Natural killer cell mediated cytotoxicity	133abc, 143, 151-5p, 185, 18ab, 20a, 22, 24, 26ab, 27abc, 29abcd, 338, 34ac, 376abd, 423a, 432, 503, 542-5p, 744
3SSCR004417	NM_213939	396979	PIK3CG	4660	T cell receptor signaling pathway	133abc, 143, 151-5p, 185, 18ab, 20a, 22, 24, 26ab, 27abc, 29abcd, 338, 34ac, 376abd, 423a, 432, 503, 542-5p, 744
3SSCR004417	NM_213939	396979	PIK3CG	4662	B cell receptor signaling pathway	133abc, 143, 151-5p, 185, 18ab, 20a, 22, 24, 26ab, 27abc, 29abcd, 338, 34ac, 376abd, 423a, 432, 503, 542-5p, 744
3SSCR004417	NM_213939	396979	PIK3CG	4664	Fc epsilon RI signaling pathway	133abc, 143, 151-5p, 185, 18ab, 20a, 22, 24, 26ab, 27abc, 29abcd, 338, 34ac, 376abd, 423a, 432, 503, 542-5p, 744
3SSCR004417	NM_213939	396979	PIK3CG	4666	Fc gamma R-mediated phagocytosis	133abc, 143, 151-5p, 185, 18ab, 20a, 22, 24, 26ab, 27abc, 29abcd, 338, 34ac, 376abd, 423a, 432, 503, 542-5p, 744
3SSCR004417	NM_213939	396979	PIK3CG	4670	Leukocyte transendothelial migration	133abc, 143, 151-5p, 185, 18ab, 20a, 22, 24, 26ab, 27abc, 29abcd, 338, 34ac, 376abd, 423a, 432, 503, 542-5p, 744
3SSCR004417	NM_213939	396979	PIK3CG	4722	Neurotrophin signaling pathway	133abc, 143, 151-5p, 185, 18ab, 20a, 22, 24, 26ab, 27abc, 29abcd, 338, 34ac, 376abd, 423a, 432, 503, 542-5p, 744
3SSCR004417	NM_213939	396979	PIK3CG	4725	Cholinergic synapse	133abc, 143, 151-5p, 185, 18ab, 20a, 22, 24, 26ab, 27abc, 29abcd, 338, 34ac, 376abd, 423a, 432, 503, 542-5p, 744
3SSCR004417	NM_213939	396979	PIK3CG	4810	Regulation of actin cytoskeleton	133abc, 143, 151-5p, 185, 18ab, 20a, 22, 24, 26ab, 27abc, 29abcd, 338, 34ac, 376abd, 423a, 432, 503, 542-5p, 744
3SSCR004417	NM_213939	396979	PIK3CG	4910	Insulin signaling pathway	133abc, 143, 151-5p, 185, 18ab, 20a, 22, 24, 26ab, 27abc, 29abcd, 338, 34ac, 376abd, 423a, 432, 503, 542-5p, 744
3SSCR004417	NM_213939	396979	PIK3CG	4914	Progesterone-mediated oocyte maturation	133abc, 143, 151-5p, 185, 18ab, 20a, 22, 24, 26ab, 27abc, 29abcd, 338, 34ac, 376abd, 423a, 432, 503, 542-5p, 744
3SSCR004417	NM_213939	396979	PIK3CG	4930	Type II diabetes mellitus	133abc, 143, 151-5p, 185, 18ab, 20a, 22, 24, 26ab, 27abc, 29abcd, 338, 34ac, 376abd, 423a, 432, 503, 542-5p, 744
3SSCR004417	NM_213939	396979	PIK3CG	4960	Aldosterone-regulated sodium reabsorption	133abc, 143, 151-5p, 185, 18ab, 20a, 22, 24, 26ab, 27abc, 29abcd, 338, 34ac, 376abd, 423a, 432, 503, 542-5p, 744
3SSCR004417	NM_213939	396979	PIK3CG	4973	Carbohydrate digestion and absorption	133abc, 143, 151-5p, 185, 18ab, 20a, 22, 24, 26ab, 27abc, 29abcd, 338, 34ac, 376abd, 423a, 432, 503, 542-5p, 744
3SSCR004417	NM_213939	396979	PIK3CG	5100	Bacterial invasion of epithelial cells	133abc, 143, 151-5p, 185, 18ab, 20a, 22, 24, 26ab, 27abc, 29abcd, 338, 34ac, 376abd, 423a, 432, 503, 542-5p, 744
3SSCR004417	NM_213939	396979	PIK3CG	5142	Chagas disease (American trypanosomiasis)	133abc, 143, 151-5p, 185, 18ab, 20a, 22, 24, 26ab, 27abc, 29abcd, 338, 34ac, 376abd, 423a, 432, 503, 542-5p, 744
3SSCR004417	NM_213939	396979	PIK3CG	5145	Toxoplasmosis	133abc, 143, 151-5p, 185, 18ab, 20a, 22, 24, 26ab, 27abc, 29abcd, 338, 34ac, 376abd, 423a, 432, 503, 542-5p, 744
3SSCR004417	NM_213939	396979	PIK3CG	5146	Amoebiasis	133abc, 143, 151-5p, 185, 18ab, 20a, 22, 24, 26ab, 27abc, 29abcd, 338, 34ac, 376abd, 423a, 432, 503, 542-5p, 744
3SSCR004417	NM_213939	396979	PIK3CG	5160	Hepatitis C	133abc, 143, 151-5p, 185, 18ab, 20a, 22, 24, 26ab, 27abc, 29abcd, 338, 34ac, 376abd, 423a, 432, 503, 542-5p, 744
3SSCR004417	NM_213939	396979	PIK3CG	5162	Measles	133abc, 143, 151-5p, 185, 18ab, 20a, 22, 24, 26ab, 27abc, 29abcd, 338, 34ac, 376abd, 423a, 432, 503, 542-5p, 744
3SSCR004417	NM_213939	396979	PIK3CG	5164	Influenza A	133abc, 143, 151-5p, 185, 18ab, 20a, 22, 24, 26ab, 27abc, 29abcd, 338, 34ac, 376abd, 423a, 432, 503, 542-5p, 744
3SSCR004417	NM_213939	396979	PIK3CG	5200	Pathways in cancer	133abc, 143, 151-5p, 185, 18ab, 20a, 22, 24, 26ab, 27abc, 29abcd, 338, 34ac, 376abd, 423a, 432, 503, 542-5p, 744
3SSCR004417	NM_213939	396979	PIK3CG	5210	Colorectal cancer	133abc, 143, 151-5p, 185, 18ab, 20a, 22, 24, 26ab, 27abc, 29abcd, 338, 34ac, 376abd, 423a, 432, 503, 542-5p, 744
3SSCR004417	NM_213939	396979	PIK3CG	5211	Renal cell carcinoma	133abc, 143, 151-5p, 185, 18ab, 20a, 22, 24, 26ab, 27abc, 29abcd, 338, 34ac, 376abd, 423a, 432, 503, 542-5p, 744
3SSCR004417	NM_213939	396979	PIK3CG	5212	Pancreatic cancer	133abc, 143, 151-5p, 185, 18ab, 20a, 22, 24, 26ab, 27abc, 29abcd, 338, 34ac, 376abd, 423a, 432, 503, 542-5p, 744
3SSCR004417	NM_213939	396979	PIK3CG	5213	Endometrial cancer	133abc, 143, 151-5p, 185, 18ab, 20a, 22, 24, 26ab, 27abc, 29abcd, 338, 34ac, 376abd, 423a, 432, 503, 542-5p, 744
3SSCR004417	NM_213939	396979	PIK3CG	5214	Glioma	133abc, 143, 151-5p, 185, 18ab, 20a, 22, 24, 26ab, 27abc, 29abcd, 338, 34ac, 376abd, 423a, 432, 503, 542-5p, 744
3SSCR004417	NM_213939	396979	PIK3CG	5215	Prostate cancer	133abc, 143, 151-5p, 185, 18ab, 20a, 22, 24, 26ab, 27abc, 29abcd, 338, 34ac, 376abd, 423a, 432, 503, 542-5p, 744
3SSCR004417	NM_213939	396979	PIK3CG	5218	Melanoma	133abc, 143, 151-5p, 185, 18ab, 20a, 22, 24, 26ab, 27abc, 29abcd, 338, 34ac, 376abd, 423a, 432, 503, 542-5p, 744
3SSCR004417	NM_213939	396979	PIK3CG	5220	Chronic myeloid leukemia	133abc, 143, 151-5p, 185, 18ab, 20a, 22, 24, 26ab, 27abc, 29abcd, 338, 34ac, 376abd, 423a, 432, 503, 542-5p, 744
3SSCR004417	NM_213939	396979	PIK3CG	5221	Acute myeloid leukemia	133abc, 143, 151-5p, 185, 18ab, 20a, 22, 24, 26ab, 27abc, 29abcd, 338, 34ac, 376abd, 423a, 432, 503, 542-5p, 744
3SSCR004417	NM_213939	396979	PIK3CG	5222	Small cell lung cancer	133abc, 143, 151-5p, 185, 18ab, 20a, 22, 24, 26ab, 27abc, 29abcd, 338, 34ac, 376abd, 423a, 432, 503, 542-5p, 744
3SSCR004424	NM_214367	397657	CTNNB1	5412	Arrhythmogenic right ventricular cardiomyopathy (ARVC)	381
3SSCR004424	NM_214367	397657	CTNNB1	4310	Wnt signaling pathway	381
3SSCR004424	NM_214367	397657	CTNNB1	4510	Focal adhesion	381
3SSCR004424	NM_214367	397657	CTNNB1	4520	Adherens junction	381
3SSCR004424	NM_214367	397657	CTNNB1	4530	Tight junction	381
3SSCR004424	NM_214367	397657	CTNNB1	4670	Leukocyte transendothelial migration	381
3SSCR004424	NM_214367	397657	CTNNB1	4916	Melanogenesis	381
3SSCR004424	NM_214367	397657	CTNNB1	5100	Bacterial invasion of epithelial cells	381
3SSCR004424	NM_214367	397657	CTNNB1	5200	Pathways in cancer	381
3SSCR004424	NM_214367	397657	CTNNB1	5210	Colorectal cancer	381
3SSCR004424	NM_214367	397657	CTNNB1	5213	Endometrial cancer	381
3SSCR004424	NM_214367	397657	CTNNB1	5215	Prostate cancer	381
3SSCR004424	NM_214367	397657	CTNNB1	5216	Thyroid cancer	381
3SSCR004424	NM_214367	397657	CTNNB1	5217	Basal cell carcinoma	381
3SSCR004427	NM_001135965	100190995	PRPF3	3040	Spliceosome	24, 26ab, 27abc
3SSCR004434	NM_214397	397690	DLST	1100	Metabolic pathways	15abc, 185, 27abc, 34ac, 423a, 503
3SSCR004434	NM_214397	397690	DLST	20	Citrate cycle (TCA cycle)	15abc, 185, 27abc, 34ac, 423a, 503
3SSCR004434	NM_214397	397690	DLST	310	Lysine degradation	15abc, 185, 27abc, 34ac, 423a, 503
3SSCR004436	NM_213900	396934	RENBP	520	Amino sugar and nucleotide sugar metabolism	15abc, 27abc, 29abcd, 338, 381
3SSCR004439	NM_214405	399535	MUT	1100	Metabolic pathways	24
3SSCR004439	NM_214405	399535	MUT	280	Valine, leucine and isoleucine degradation	24
3SSCR004439	NM_214405	399535	MUT	630	Glyoxylate and dicarboxylate metabolism	24
3SSCR004439	NM_214405	399535	MUT	640	Propanoate metabolism	24
3SSCR004440	NM_214406	399536	GALM	10	Glycolysis / Gluconeogenesis	185, 26ab, 381
3SSCR004445	NM_213921	396958	HEXB	4142	Lysosome	18ab, 381, 432
3SSCR004445	NM_213921	396958	HEXB	511	Other glycan degradation	18ab, 381, 432
3SSCR004445	NM_213921	396958	HEXB	520	Amino sugar and nucleotide sugar metabolism	18ab, 381, 432
3SSCR004445	NM_213921	396958	HEXB	531	Glycosaminoglycan degradation	18ab, 381, 432
3SSCR004445	NM_213921	396958	HEXB	603	Glycosphingolipid biosynthesis - globo series	18ab, 381, 432
3SSCR004445	NM_213921	396958	HEXB	604	Glycosphingolipid biosynthesis - ganglio series	18ab, 381, 432
3SSCR004445	NM_213921	396958	HEXB	1100	Metabolic pathways	18ab, 381, 432
3SSCR004448	NM_213929	396969	CTSH	4142	Lysosome	20a, 29abcd
3SSCR004449	NM_001123162	100144529	PHGDH	1100	Metabolic pathways	151-5p, 423a
3SSCR004449	NM_001123162	100144529	PHGDH	260	Glycine, serine and threonine metabolism	151-5p, 423a
3SSCR004450	NM_001007191	399528	CPT1B	4920	Adipocytokine signaling pathway	15abc, 22, 338, 423a, 744
3SSCR004450	NM_001007191	399528	CPT1B	71	Fatty acid metabolism	15abc, 22, 338, 423a, 744
3SSCR004450	NM_001007191	399528	CPT1B	3320	PPAR signaling pathway	15abc, 22, 338, 423a, 744
3SSCR004452	NM_213938	396978	OXCT1	650	Butanoate metabolism	27abc
3SSCR004452	NM_213938	396978	OXCT1	72	Synthesis and degradation of ketone bodies	27abc
3SSCR004452	NM_213938	396978	OXCT1	280	Valine, leucine and isoleucine degradation	27abc
3SSCR004456	NM_213943	396983	PDXK	1100	Metabolic pathways	130ac, 143, 151-5p, 185, 199ab-3p, 20a, 26ab, 27abc, 338, 376abd, 381, 503
3SSCR004456	NM_213943	396983	PDXK	750	Vitamin B6 metabolism	130ac, 143, 151-5p, 185, 199ab-3p, 20a, 26ab, 27abc, 338, 376abd, 381, 503
3SSCR004457	NM_213944	396984	DAD1	4141	Protein processing in endoplasmic reticulum	338
3SSCR004457	NM_213944	396984	DAD1	510	N-Glycan biosynthesis	338
3SSCR004457	NM_213944	396984	DAD1	1100	Metabolic pathways	338
3SSCR004458	NM_001001864	414909	MAOB	1100	Metabolic pathways	133abc, 143, 18ab, 1ab
3SSCR004458	NM_001001864	414909	MAOB	260	Glycine, serine and threonine metabolism	133abc, 143, 18ab, 1ab
3SSCR004458	NM_001001864	414909	MAOB	330	Arginine and proline metabolism	133abc, 143, 18ab, 1ab
3SSCR004458	NM_001001864	414909	MAOB	340	Histidine metabolism	133abc, 143, 18ab, 1ab
3SSCR004458	NM_001001864	414909	MAOB	350	Tyrosine metabolism	133abc, 143, 18ab, 1ab
3SSCR004458	NM_001001864	414909	MAOB	360	Phenylalanine metabolism	133abc, 143, 18ab, 1ab
3SSCR004458	NM_001001864	414909	MAOB	380	Tryptophan metabolism	133abc, 143, 18ab, 1ab
3SSCR004458	NM_001001864	414909	MAOB	982	Drug metabolism - cytochrome P450	133abc, 143, 18ab, 1ab
3SSCR004459	NM_001097508	100048942	ADSS	1100	Metabolic pathways	376abd
3SSCR004459	NM_001097508	100048942	ADSS	230	Purine metabolism	376abd
3SSCR004459	NM_001097508	100048942	ADSS	250	Alanine, aspartate and glutamate metabolism	376abd
3SSCR004460	NM_001097509	100048943	ADSSL1	1100	Metabolic pathways	22
3SSCR004460	NM_001097509	100048943	ADSSL1	230	Purine metabolism	22
3SSCR004460	NM_001097509	100048943	ADSSL1	250	Alanine, aspartate and glutamate metabolism	22
3SSCR004461	NM_214201	397403	GPX1	590	Arachidonic acid metabolism	143, 34ac
3SSCR004461	NM_214201	397403	GPX1	480	Glutathione metabolism	143, 34ac
3SSCR004462	NM_213955	397000	GALNS	4142	Lysosome	381
3SSCR004462	NM_213955	397000	GALNS	531	Glycosaminoglycan degradation	381
[truncated: 1,001 more rows]
